# Supplementary material for: Solvent-Directed Social Chiral Self-Sorting in Pd2L4 Coordination Cages
Source: J Am Chem Soc. 2024 Nov 17;146(47):32748–56. doi: 10.1021/jacs.4c12525 (PMC11626499; doi:10.1021/jacs.4c12525)
Supplement: Supplementary file 2 — ja4c12525_si_002.zip [file ja4c12525_si_002.zip]

Archive with 39 entries (31 files):
- raw_xyzfiles_All/BAAZU-1/
- raw_xyzfiles_All/BAAZU-1/cage_explicit-solv/
- raw_xyzfiles_All/BAAZU-1/cage_explicit-solv/acn-solvmol8-RSRS+solv.xyz
- raw_xyzfiles_All/BAAZU-1/cage_explicit-solv/acn-solvmol8-SRRR+solv.xyz
- raw_xyzfiles_All/BAAZU-1/cage_explicit-solv/acn-solvmol8-SSRR+solv.xyz
- raw_xyzfiles_All/BAAZU-1/cage_explicit-solv/acn-solvmol8-SSSS+solv.xyz
- raw_xyzfiles_All/BAAZU-1/cage_explicit-solv/dmso-solvmol8-RSRS+solv.xyz
- raw_xyzfiles_All/BAAZU-1/cage_explicit-solv/dmso-solvmol8-SRRR+solv.xyz
- raw_xyzfiles_All/BAAZU-1/cage_explicit-solv/dmso-solvmol8-SSRR+solv.xyz
- raw_xyzfiles_All/BAAZU-1/cage_explicit-solv/dmso-solvmol8-SSSS+solv.xyz
- raw_xyzfiles_All/BAAZU-1/cage_explicit-solv/mix-solvmol8-RSRS+solv.xyz
- raw_xyzfiles_All/BAAZU-1/cage_explicit-solv/mix-solvmol8-SRRR+solv.xyz
- raw_xyzfiles_All/BAAZU-1/cage_explicit-solv/mix-solvmol8-SSRR+solv.xyz
- raw_xyzfiles_All/BAAZU-1/cage_explicit-solv/mix-solvmol8-SSSS+solv.xyz
- raw_xyzfiles_All/BAAZU-1/cage_explicit-solv-anion/
- raw_xyzfiles_All/BAAZU-1/cage_explicit-solv-anion/acn-solvmol9-RRRR+solv-anion.xyz
- raw_xyzfiles_All/BAAZU-1/cage_explicit-solv-anion/acn-solvmol9-RSRS+solv-anion.xyz
- raw_xyzfiles_All/BAAZU-1/cage_implicit-solv/
- raw_xyzfiles_All/BAAZU-1/cage_implicit-solv/RRRR.xyz
- raw_xyzfiles_All/BAAZU-1/cage_implicit-solv/SRRR.xyz
- raw_xyzfiles_All/BAAZU-1/cage_implicit-solv/SRSR.xyz
- raw_xyzfiles_All/BAAZU-1/cage_implicit-solv/SSRR.xyz
- raw_xyzfiles_All/BAAZU-1/ligand/
- raw_xyzfiles_All/BAAZU-1/ligand/r.xyz
- raw_xyzfiles_All/BAAZU-1/ligand/s.xyz
- raw_xyzfiles_All/BAAZU-1/ligand/ts.xyz
- raw_xyzfiles_All/BAAZU-1/ligand/ts1.xyz
- raw_xyzfiles_All/BAAZU-1/ligand/ts2.xyz
- raw_xyzfiles_All/BAAZU-1/model-cage/
- raw_xyzfiles_All/BAAZU-1/model-cage/r.xyz
- raw_xyzfiles_All/BAAZU-1/model-cage/s.xyz
- raw_xyzfiles_All/BAAZU-1/model-cage/ts.xyz
- raw_xyzfiles_All/BAAZU-1/model-ligand/
- raw_xyzfiles_All/BAAZU-2 cage/
- raw_xyzfiles_All/BAAZU-2 cage/BAAZU-2_cage_Cr(CO)6_DFT.xyz
- raw_xyzfiles_All/BAAZU-2 cage/BAAZU-2_cage_DFT.xyz
- raw_xyzfiles_All/BAAZU-2 cage/BAAZU-2_cage_Pt(CN)6_DFT.xyz
- raw_xyzfiles_All/BAAZU-2 cage/BAAZU-2_cage_S_RCSA_DFT.xyz
- raw_xyzfiles_All/BAAZU-2 cage/BAAZU-2_cage_S_SCSA_DFT.xyz
