# Supplementary material for: Solvent-Directed Social Chiral Self-Sorting in Pd2L4 Coordination Cages
Source: J Am Chem Soc. 2024 Nov 17;146(47):32748–56. doi: 10.1021/jacs.4c12525 (PMC11626499; doi:10.1021/jacs.4c12525)
Supplement: Supplementary file 2 — ja4c12525_si_002.zip [file ja4c12525_si_002.zip › raw_xyzfiles_All/BAAZU-1/cage_explicit-solv/acn-solvmol8-RSRS+solv.xyz]

274
Coordinates from ORCA-job calc
  Pd  0.48865435893905     -1.20661378971973     20.31516131707383
  Pd  -0.79191670932329      7.08251544370357     13.83589074748300
  C   1.79180627493419     -1.70188388476150     17.69343429072587
  C   2.45895625351344      0.93897899255303     20.92566737137064
  C   -1.09510051118394      0.93761066140415     21.62449388356666
  C   -1.73803403573180     -1.68234774638193     18.40884518023825
  N   3.65423898873307      3.72958120291563     15.64083851485910
  N   -4.31432525702377      3.75866810325788     17.26587543008342
  N   -1.33401298440135      3.39698011616492     11.42333524413367
  N   0.05128703656071      8.71318259549960     17.88290114112052
  N   4.40980628202235     -0.07834759507389     18.59718482235527
  N   -3.84987226329994     -0.10310661263336     20.29646860293542
  N   0.66371029452386      4.83826971990141     21.01550578074546
  N   -0.73181911527918     -0.48781198301506     14.45001387867403
  C   4.70540859282487      3.92100514490220     15.19779807763910
  C   -5.44408131065441      4.00367282131237     17.30753013896802
  C   -1.51845583423353      3.83681505435283     10.37078541855549
  C   0.01712610034281      9.84997651721039     17.67823315875426
  N   1.68522754531293     -2.15239659077809     18.94916359270202
  N   2.12390825334734     -0.33153263207221     21.18179624957194
  N   -0.69142826605187     -0.33302505475583     21.73801302730772
  N   -1.13811081175597     -2.15137581212602     19.50972038062132
  C   5.14515500204995     -0.84094487331075     19.05861294406398
  C   -4.28264225870579     -0.86060596870983     21.05420426118475
  C   0.88450378222550      4.31077746101337     22.02015680843142
  C   -0.71096403751476     -1.62472044364414     14.65772489620349
  C   2.38667546349592     -3.22864893208993     19.33753139512187
  C   2.89489140329157     -1.08139189454211     21.98364975590878
  C   -1.05888495999008     -1.06379319404427     22.80172860660667
  C   6.03276526622204      4.15044460201552     14.65037194934116
  C   -6.86608768530810      4.30038748369386     17.37058812529717
  C   -1.75031381920249      4.38294022975929      9.04198753376405
  C   -1.62583274135001     -3.23545484283097     20.13107096246100
  C   -0.02157262580139     11.28340799937451     17.43084514461711
  C   -4.82023995658411     -1.82296982643461     22.00438895276534
  C   3.25451218985204     -3.87268367988830     18.46866666678335
  C   4.07055860822030     -0.58016745479548     22.52127468737155
  C   -1.88458928943892     -0.53669127462052     23.78295366456205
  C   -2.77207406418238     -3.86950068713129     19.67405745354027
  C   6.07595563491159     -1.79880164112961     19.63553191975477
  C   1.17155748566815      3.66005680803191     23.28907255724810
  C   -0.68913413872504     -3.05735831230464     14.90785769287926
  C   3.39717489490148     -3.38984366198677     17.17264026310429
  C   4.45423400863977      0.71987235105651     22.21588393416609
  C   -2.33374378712359      0.77321516477886     23.65854249961357
  C   -3.42544254869249     -3.36309295017528     18.55717510662314
  C   2.64197416999806     -2.28803274612889     16.74439254403533
  C   3.63172487024039      1.53148395724889     21.41854681808653
  C   -1.92489050473770      1.55801194338995     22.56952820103862
  C   -2.90377696068278     -2.25173420796629     17.87626296628890
  C   2.74806600806692     -1.72735759485901     15.38959303289629
  C   3.98526992738005      2.91407899665998     21.06728069488171
  C   -2.34414745400044      2.95493275582347     22.38527673186124
  C   -3.55192165709146     -1.66999323264440     16.69263646803326
  C   2.78853207051113     -2.43592622601258     14.16667261784553
  C   4.56200729504393      3.89203245596823     21.91455958667462
  C   -2.37723107455458      3.97491995970630     23.36420997120778
  C   -4.12853757169669     -2.36658497109713     15.60355096677559
  C   2.69073529523805     -3.81689463921335     13.99659408443313
  C   4.83416181725049      3.76532875714362     23.27594767902148
  C   -2.00020029590816      3.86350555563718     24.70224994130850
  C   -4.13827685290055     -3.74673302445637     15.40367759390686
  C   2.70371562379092     -4.57386548247121     12.82032917257523
  C   5.38386256396432      4.69302606222636     24.16911788992172
  C   -2.00178773066050      4.83057903889776     25.71285411198573
  C   -4.67086702718173     -4.49216774935794     14.34573016400093
  C   2.82006619703310     -4.15233791536932     11.49806873950800
  C   5.81688597458028      5.99485369163125     23.93781507139841
  C   -2.37701062701869      6.17066647754946     25.65557752661381
  C   -5.34078752065716     -4.05775547565279     13.20520876874718
  C   2.93343599595572     -2.84891537374082     11.00201568119735
  C   5.78228684145375      6.72793721117026     22.74506808820499
  C   -2.82990091857011      6.90549266786127     24.55412046073409
  C   -5.63177314082627     -2.74736069153828     12.80845683845950
  C   2.95777243917438     -1.64809654797385     11.70297244708846
  C   5.30330864776078      6.34225030015475     21.49952060564334
  C   -3.02181928640087      6.48283537935815     23.24329105874565
  C   -5.32124743895036     -1.55379027034478     13.44971616005353
  C   2.89296510874789     -1.41977317098726     13.08277904612646
  C   4.75056079133652      5.11957233342936     21.09376977057169
  C   -2.83617739121716      5.21482439681316     22.67924073987770
  C   -4.66234109772087     -1.33959134468070     14.66727474414149
  C   2.92361571720075     -0.15321029506842     13.68655608470325
  C   4.28555219241065      4.84418403850722     19.80004462233597
  C   -3.06731782748890      4.89786487917532     21.33197978636609
  C   -4.39941909533630     -0.07774138433561     15.22214727826696
  C   2.83191132509149     -0.33848113559965     15.09062957963572
  C   3.81272634149450      3.50385024047294     19.78204909532966
  C   -2.76892440327806      3.52216432503046     21.15057602409910
  C   -3.71834554452140     -0.27604927486143     16.45286643278699
  N   2.82141335991614      0.67391084788617     15.99622438304229
  N   3.27276388782083      2.90313089445523     18.69268258025312
  N   -2.87666185065258      2.86638114698061     19.96615165678187
  N   -3.29069374509603      0.72997885634196     17.25789483376730
  C   3.11546694312290      1.14679594960269     13.02568390913775
  C   4.34949292435109      5.72404655458735     18.62275664213605
  C   -3.59514078466555      5.78557641525631     20.28332780261913
  C   -4.81494842633117      1.23036309581551     14.69208341488246
  C   4.30504629886515      1.62947312812980     12.46077759688982
  C   5.50133920101235      6.08130394831096     17.90482193686185
  C   -4.92809702217802      6.18933940373406     20.11744429432796
  C   -6.12054708773036      1.74344366202184     14.64451535470614
  C   5.52699492987907      0.94470568185571     12.45946564787739
  C   6.79819621966031      5.64076685998221     18.19509425447874
  C   -5.99505534423024      5.78941719994456     20.93177240848175
  C   -7.26058738761306      1.08919227663499     15.12729498767054
  C   6.75878454163805      1.33608889108195     11.94526103892064
  C   7.99634171839799      5.92934364310021     17.54879566365953
  C   -7.34337676181461      6.12264902712208     20.84915208264349
  C   -8.58683221693050      1.51059227612298     15.13173260084262
  C   7.10449693113159      2.53305994662104     11.30651934764965
  C   8.21659019649507      6.72177718599936     16.41648446067648
  C   -7.99394227685357      6.93164153468627     19.90977905320376
  C   -9.12869132982472      2.71833803911325     14.67665208345294
  C   6.30122666948783      3.63623305583417     11.02691060949998
  C   7.28783656978117      7.41835597114219     15.64571456015452
  C   -7.45337195664666      7.60545019812823     18.81671067749176
  C   -8.47450059849955      3.80645959003191     14.10290930307295
  C   4.94200425392370      3.83500939895801     11.29032419323562
  C   5.90429719814759      7.53085612339519     15.81147867437143
  C   -6.12548876324163      7.67339725845222     18.38413697197898
  C   -7.11783555808620      3.96873315868180     13.80704096554798
  C   4.02123339294117      2.97658965147227     11.89086527179946
  C   5.08233850201777      6.98907422042128     16.80050728033253
  C   -4.98238488916796      7.09501697082618     18.93564536992172
  C   -6.05594193803639      3.08421980031235     13.99739728303716
  C   2.65763511201568      3.24456299464190     12.13760950311085
  C   3.68465047101872      7.14195569731164     16.90686476548388
  C   -3.66507089002552      7.20089409887087     18.44151946379213
  C   -4.70210033976382      3.31805225549188     13.67764905142246
  C   2.10834314070533      2.13255521207100     12.83551555348489
  C   3.23734362693803      6.36872554219673     18.01435535835027
  C   -2.82140875186377      6.39761000856486     19.25897106455615
  C   -3.94613164231021      2.19167406635810     14.10675607499910
  N   0.82970735543587      2.01937880447852     13.26836589703361
  N   1.95355563086393      6.24642977208254     18.42829744803992
  N   -1.48875434533279      6.22261932845571     19.09134911030348
  N   -2.60267614823588      2.05015032595195     13.99096963268977
  C   1.91933649989320      4.46271516729059     11.77326685242010
  C   2.81791773813069      7.91827670035537     16.00780187059637
  C   -3.22691788988336      7.96380950826869     17.26313321158649
  C   -4.14243711452733      4.51525457275319     13.03410554301197
  C   1.96885853388513      5.02495540346151     10.48904676984173
  C   3.07590830307208      9.25425390739890     15.66940730467780
  C   -3.57370634473765      9.30632797274689     17.05220103629144
  C   -4.68274034296595      5.07158151310322     11.86583650153108
  C   1.25354115498565      6.18377717101253     10.20768286514775
  C   2.22812824792433      9.92684344219976     14.79580388182603
  C   -3.14066035317426      9.96744678119719     15.90766273240447
  C   -4.10961540042281      6.20824256283329     11.30737216599864
  C   0.47656554664069      6.75495604419418     11.20432129718317
  C   1.12090193751018      9.26419439021848     14.28733099954103
  C   -2.34485154987204      9.28829268405394     14.99725342844077
  C   -2.98730352009010      6.76134619482730     11.90568743084398
  N   0.40181904916436      6.20825721817488     12.42746408525814
  N   0.85508422220300      7.99289147222296     14.62421910003711
  N   -1.98825573022481      8.01131686063207     15.20373043787491
  N   -2.44953294324243      6.22139669259778     13.01009505669874
  C   1.10439575521765      5.10598722466053     12.71360929264621
  C   1.67457773934015      7.33281164453686     15.45060179289708
  C   -2.41649990647174      7.36179299726415     16.29236083676646
  C   -3.00944393578246      5.14152735635333     13.56779618460238
  H   1.18443597514647     -0.83156733650284     17.43178883284073
  H   1.77361947038989      1.50513022401428     20.29003754805277
  H   -0.74859009947360      1.48490800404121     20.74374131084521
  H   -1.27960433730887     -0.80890052781906     17.93795247113458
  H   2.24496293469860     -3.57536015791204     20.36336402068862
  H   -0.68112644131241     -2.08699133046373     22.86041473835721
  H   -1.08802373857440     -3.59370329065547     21.01127448155342
  H   3.82640770108340     -4.73364632206741     18.81796245241425
  H   4.69180367057788     -1.21798047923895     23.15184647423743
  H   -2.18294507552168     -1.16024225703946     24.62711373275378
  H   -3.15976352552424     -4.73767287140020     20.20934911946064
  H   4.11483186046172     -3.85754460550610     16.49511460774850
  H   5.40989326875428      1.10007562248774     22.58258696564814
  H   -3.02190076807421      1.18260131949742     24.40120130724967
  H   -4.35958741284372     -3.81832155758805     18.22202761363143
  H   2.57810637470616     -4.40401073525448     14.91333932847776
  H   4.57321368978683      2.80377958208008     23.72886141741633
  H   -1.64035059581626      2.87967478594755     25.01817824597279
  H   -3.64684832470989     -4.34570857575700     16.17616932478650
  H   2.60950149973658     -5.65438491956753     12.96504693269217
  H   5.49109103869251      4.33435809075742     25.19729369890226
  H   -1.65647811599093      4.47752070600704     26.68932384678219
  H   -4.54058191730735     -5.57508219380185     14.43361130419905
  H   2.81350596578663     -4.94686710024743     10.74551779611062
  H   6.23158486833106      6.51800888544915     24.80500945456828
  H   -2.29914846550548      6.72545175913851     26.59571553992851
  H   -5.67584464081499     -4.84507267913097     12.52293972778249
  H   3.00259085603082     -2.76045889645610      9.91357368945732
  H   6.17340789335153      7.74821441989978     22.80399972339706
  H   -3.05340100476918      7.95913873366931     24.74753138405644
  H   -6.16253634712538     -2.64707570622879     11.85663866470881
  H   3.03416736279385     -0.73945513050629     11.09538732509255
  H   5.35975001530137      7.09932077613585     20.70943357194875
  H   -3.37050183094632      7.24572525991441     22.53825936817728
  H   -5.63241466301221     -0.63824520316120     12.93433743310459
  H   5.49900153009678     -0.03960614096057     12.93985959615767
  H   6.86966889198197      4.97033628661356     19.05850793210592
  H   -5.71626453092710      5.11531449879834     21.74936939415839
  H   -7.07097183947146      0.10244898347633     15.56400448076324
  H   7.57056795305667      0.61276307747142     12.06908075121591
  H   8.88695861108122      5.46133001229377     17.97915718643438
  H   -7.98515033168170      5.68068130647274     21.61749875928156
  H   -9.30318378323980      0.80356536351320     15.56101282266341
  H   8.14979454196694      2.61690300589494     10.99323449633163
  H   9.25692127925361      6.79342516357744     16.08430165665761
  H   -9.07435720588990      7.04021843120781     20.04619413645688
  H   -10.21075013173923      2.82701949829085     14.79895840392012
  H   6.80484868376158      4.47488720817569     10.53660578789635
  H   7.69642331154197      7.95038496850823     14.78117363483849
  H   -8.16853031734834      8.16150682154299     18.20283841196158
  H   -9.11031510858271      4.65953958690580     13.84693741096298
  H   4.55328339133317      4.81058262679451     10.98170450188679
  H   5.39737676701475      8.12792959867841     15.04669528467496
  H   -5.96847831212541      8.26537745977342     17.47696542616718
  H   -6.85749973527892      4.93592363559831     13.36546955531298
  H   2.55339093550340      4.54037577102422      9.70344298150318
  H   3.93551715019612      9.76881315451860     16.10557214963152
  H   -4.17212984466800      9.83763092767946     17.79591511869627
  H   -5.54389726863338      4.60078265829144     11.38566677929435
  H   1.28207791820336      6.64233625179023      9.21816150296018
  H   2.41138299279491     10.96500261095153     14.51495469202423
  H   -3.40263335044220     11.00997544975150     15.72107275144620
  H   -4.51668464905695      6.66129796728420     10.40223840565870
  H   -0.10156206626746      7.66492696285991     11.02829270146616
  H   0.43007189852766      9.75182696142868     13.59582246276785
  H   -1.98145606575023      9.76492696817938     14.08377165411252
  H   -2.50689314450996      7.65410926782274     11.49929089588714
  H   1.01216969790615      4.71377120301514     13.72994176469237
  H   1.41325985641015      6.29623678178738     15.68019267097550
  H   -2.10034948886005      6.32074286620983     16.39931945770653
  H   -2.53760943960858      4.75173318764817     14.47344373776849
  H   3.18196618067275      0.46485220492081     16.92404612306447
  H   3.33701574245733      1.89138829648184     18.63843898577312
  H   -3.37768060221119      3.34520114688557     19.22122598814857
  H   -3.62214085226674      1.66883955824763     17.04721490729733
  H   3.07944875295111      1.59672014857472     15.65401626736637
  H   3.34821191459432      3.38256350481353     17.79840994083547
  H   -3.05197132507727      1.86502679688562     20.00728404609942
  H   -3.20388034057898      0.52668018521419     18.24941140301968
  H   0.11683135361282      2.57259148690622     12.80026985181856
  H   1.28977409565848      6.96977381170792     18.16463267450193
  H   -0.97300952450020      6.93709394692055     18.58440767404485
  H   -2.13327703177140      2.58750818996857     13.26653100961819
  H   0.51347539932127      1.11448160272046     13.61020029622898
  H   1.77132875961097      5.79955498690048     19.32365226078059
  H   -0.96647113655178      5.75641926101018     19.82987959659886
  H   -2.19887833376303      1.13309332494328     14.16842896517614
  H   0.89062110994107      2.59891441761056     23.23756197840420
  H   0.60391128304024      4.14941979667191     24.09103942285747
  H   2.24406083673145      3.74354084682922     23.50537870659338
  H   6.36406327577550      3.25831513369615     14.10071375495948
  H   -7.09530762970217      5.15004868776783     16.71412046202684
  H   -1.80125001742635      5.47851271997721      9.09711439154587
  H   -0.16896117661827     11.46889903568487     16.35857153732152
  H   -5.65760145597034     -2.36379244949154     21.54331948646913
  H   6.73552502776625      4.35945230430984     15.46901234479538
  H   -7.14126730589718      4.55448321475233     18.40392858646124
  H   -2.69825874297039      3.99305945229283      8.64723150513695
  H   0.92638765252254     11.73426346797718     17.75416682029269
  H   -5.17265929459835     -1.29630961874916     22.90136624831222
  H   6.00575023916876      5.00903134598039     13.96675075031360
  H   -7.43936900728106      3.42201890885836     17.04224394054047
  H   -0.92689349216971      4.08972773168790      8.37681737723604
  H   -0.85171274556820     11.73013494623328     17.99452664580475
  H   -4.03444500001706     -2.53599264050132     22.28692892942534
  H   -1.63172343387036     -3.50078267507870     14.56192728964919
  H   5.56326294975884     -2.39588503319705     20.40129389526426
  H   6.91861717727475     -1.26371844186137     20.09382960887944
  H   -0.56719819415715     -3.24557393782835     15.98387642307218
  H   6.45055188171898     -2.46449513638933     18.84598813618293
  H   0.14758870268846     -3.51037189028617     14.36116616875138
  H   2.56142915184720     -2.10030057097174     22.19100007359321
