# Supplementary material for: Solvent-Directed Social Chiral Self-Sorting in Pd2L4 Coordination Cages
Source: J Am Chem Soc. 2024 Nov 17;146(47):32748–56. doi: 10.1021/jacs.4c12525 (PMC11626499; doi:10.1021/jacs.4c12525)
Supplement: Supplementary file 2 — ja4c12525_si_002.zip [file ja4c12525_si_002.zip › raw_xyzfiles_All/BAAZU-1/cage_explicit-solv/acn-solvmol8-SRRR+solv.xyz]

274
Coordinates from ORCA-job calc
  C   5.56219852377029      6.67238099223777      1.13075420117504
  C   4.68733551718436      7.72020421192366      1.40073423530561
  C   3.37389250417988      7.66515363649095      1.88601297910521
  C   2.60790657362590      6.55012179515303      2.20233238472359
  C   2.95015769410275      5.19260916652254      2.14743354376981
  C   4.26470078471515      4.60458963711086      1.77212143202061
  C   5.37823931090261      5.29481972463513      1.30080265467263
  C   2.08497751282695      4.13568033324820      2.45727185279114
  C   2.80463868485430      2.91839136479066      2.30339891029326
  C   4.13935190072079      3.20128366659535      1.90630430390367
  C   0.69877112648885      5.14905901333319      6.58798682956695
  C   -0.57267528460933      5.17018415859840      7.17548413824453
  C   -1.80984290962421      4.92686575085846      6.58544710985798
  C   -2.11497535656739      4.63317893213009      5.25128037985946
  C   -1.26100976140913      4.48642562466656      4.16025419527371
  C   0.22542989091516      4.54086886368968      4.18592516863282
  C   1.04757770706940      4.85561724728912      5.27510953956555
  C   -1.63635565420526      4.17004675628518      2.83371717151537
  C   -0.44784396000567      3.99686064263688      2.07175061524269
  C   0.68515009917921      4.22624525330898      2.89986581608135
  C   5.19828769243494      2.19797286850285      1.74395186852057
  N   2.26283559451518      1.68759302479143      2.50456539930739
  N   -0.37058071010764      3.65284992733684      0.75889093795183
  C   -3.00266117156565      4.07490021237974      2.30517213189211
  C   -3.99718007921595      5.02297654435454      2.59430286056668
  C   -5.27550078280424      4.87693401887655      2.06933960680224
  C   -5.54227717806656      3.80559743297996      1.22878922766182
  N   -4.58976180729451      2.91193154873207      0.92804600497999
  C   -3.36532293104588      3.02486136095043      1.45548361170783
  C   4.95150299049173      1.00833136496996      1.05016890213889
  N   5.87296549605506      0.04769026227833      0.91462121467374
  C   7.10585365794865      0.21400848924922      1.41362124532164
  C   7.44609226011948      1.37013631502970      2.10216328724124
  C   6.48404576805872      2.35711496689774      2.28436953596812
  H   6.54003400096729      6.96416533502563      0.73559590777163
  H   5.07383108561686      8.72383796343757      1.19763556193846
  H   2.87743048552723      8.63164749486161      2.01654873235161
  H   1.58256387827307      6.74896114433804      2.53445260598834
  H   6.23174021014071      4.67640964162789      1.00523225637085
  H   1.53403106573485      5.37154482324874      7.25912719299075
  H   -0.59541928531850      5.40257418606207      8.24475645200977
  H   -2.67309264542324      4.97988975610161      7.25596864967219
  H   -3.17944061233537      4.48291895001875      5.04580935774645
  H   2.11980117719266      4.86525283852345      5.04849206307425
  H   1.39030382171180      1.65016378669996      3.02491429697342
  H   2.88680620719912      0.91316731606266      2.69994720795115
  H   0.51836625521969      3.80744179111872      0.28918489985354
  H   -1.17738914621464      3.81991489973456      0.16895569170166
  H   -3.76140976006325      5.88548120104339      3.22200030537477
  H   -6.06225798063921      5.60049774599580      2.28755262500183
  H   -6.52464159575921      3.65796731804373      0.77368905279177
  H   -2.64626074330232      2.24438572468363      1.19011895489379
  H   3.98125561477371      0.82577268997102      0.57935646098444
  H   7.81827764713625     -0.60019761432348      1.26040202777474
  H   8.45297194886346      1.47966541957848      2.50761015508732
  H   6.72571948582406      3.25267868909720      2.86142337274978
  C   2.84263422393205     -1.69280257190094      8.01981349023899
  C   1.68691556043141     -1.53369176055259      8.77990495958402
  C   0.35070078149681     -1.57231357769104      8.36049962846574
  C   -0.15863583440122     -1.79380391332167      7.08635695376619
  C   0.51966701394989     -2.05808336599307      5.88892551492094
  C   1.99173483742731     -2.16506263324778      5.68792472274701
  C   2.97737703275519     -1.96334424762301      6.65229575256101
  C   -0.09688929500963     -2.28400283668064      4.65218189828944
  C   0.92426062408975     -2.53777687193965      3.69157796165713
  C   2.19833039774797     -2.47008272604584      4.32272665035373
  C   -2.63156601358953     -5.77657136205920      5.74026654917217
  C   -3.98661412824715     -6.06548767813996      5.53845497951891
  C   -4.95700516536021     -5.28887327067236      4.91277201371015
  C   -4.84607212377922     -4.01437734349404      4.34442600237715
  C   -3.73812977888000     -3.17355008859153      4.25269325969617
  C   -2.36041081194181     -3.48309331052561      4.71902485805264
  C   -1.91843949245275     -4.64274738064580      5.37055146945146
  C   -3.68821886870043     -1.89498997374432      3.64470310015279
  C   -2.34599621465755     -1.42396608667786      3.73109255024904
  C   -1.54057687535345     -2.39414875057748      4.38573791201290
  C   3.48242038283568     -2.77777144519276      3.67271144367299
  N   0.69469039997271     -2.80954213116230      2.38418549591537
  N   -1.86513456390490     -0.23972696051904      3.26557279162793
  C   -4.79272082870047     -1.17819745181810      2.99493588476997
  C   -6.09442394643045     -1.11064384242070      3.51904964918500
  C   -7.08546437597308     -0.41009603366831      2.84285406490997
  C   -6.76228142882014      0.26494155806396      1.67346119223535
  N   -5.51646659185910      0.22784782902616      1.18157171961794
  C   -4.56729987009139     -0.48581288385379      1.79955516640546
  C   3.81471446165946     -2.22950764110829      2.42757026115110
  N   4.95470315307899     -2.52160164330938      1.78810809650187
  C   5.84434363835163     -3.35587373053993      2.34472987904007
  C   5.60151173085806     -3.94786402813751      3.57549564346855
  C   4.41060680931031     -3.66865621830925      4.23555197071424
  H   3.78544822515082     -1.59221924158575      8.56609960684072
  H   1.84396061951324     -1.33570985400893      9.84469045463829
  H   -0.39540871293317     -1.39875739302010      9.14198377420084
  H   -1.25016239059213     -1.76565422404796      6.99406895216361
  H   4.01111175440714     -2.02856811664194      6.29806999661962
  H   -2.05305660199339     -6.55250337768142      6.25077302887437
  H   -4.32623652096115     -7.03568395606084      5.91402146261330
  H   -5.95422153853607     -5.73541933488361      4.85434959905419
  H   -5.77279797929480     -3.63500092723688      3.90388885410222
  H   -0.85174944683625     -4.64489883507494      5.62121656137098
  H   -0.25996318926177     -3.01585328901162      2.09885148379544
  H   1.40759804420766     -3.31914655216357      1.86890718417667
  H   -0.99046279764629      0.09502542465626      3.66817949678065
  H   -2.52893424061606      0.50085178639010      3.07166651099943
  H   -6.32574654768883     -1.58549953547199      4.47469408273848
  H   -8.10250675703598     -0.35510947365612      3.23360358986106
  H   -7.49645235476903      0.85820925677914      1.12330858816237
  H   -3.58235073453283     -0.49713486252661      1.32452705263094
  H   3.13807013952517     -1.53350001691706      1.92451372419074
  H   6.76523986466572     -3.54765244308657      1.78933190739450
  H   6.33591175577534     -4.63595982832917      3.99671250014824
  H   4.18685680306953     -4.15923076605777      5.18575977778051
  C   3.72464937516113      0.19645768105694     -7.93742900749542
  C   2.62013727488949      0.72667072437333     -8.60427829302874
  C   1.61456317930464      1.56138727894516     -8.10681617375701
  C   1.46354810653050      2.08299105727794     -6.82430745473401
  C   2.28189994839852      1.92878366448694     -5.70068625057545
  C   3.53997123636470      1.13750176215322     -5.60128796487226
  C   4.12558880975963      0.37051494364422     -6.61099896292576
  C   2.03457541881376      2.49938963582563     -4.44101969186876
  C   3.07863933058696      2.09693256973849     -3.56549042727133
  C   3.99186213399753      1.26194865691024     -4.27428416512445
  C   1.70766766832065      6.93792649052809     -4.99379257924414
  C   0.65095896474324      7.83712804608113     -4.79502194994141
  C   -0.62808019389989      7.58317623515181     -4.30890352075474
  C   -1.20927602458648      6.36757816675867     -3.92413122323883
  C   -0.66789051806676      5.08419707651449     -3.93261803872300
  C   0.73211082506158      4.71934438697759     -4.28805926704477
  C   1.74216160543017      5.56927153885143     -4.75946433743537
  C   -1.32303386122386      3.88565192125393     -3.55759263644414
  C   -0.37447493986659      2.82889004350541     -3.64549577199505
  C   0.87572641417981      3.34098085073236     -4.09427077335339
  C   5.11168265913929      0.54383895957531     -3.65069792950265
  N   3.17377823176561      2.44064269258144     -2.25668520195796
  N   -0.59606974088689      1.52253638819661     -3.36022294023009
  C   -2.74953966898482      3.71897221164219     -3.23879385915047
  C   -3.75997919156783      4.33420281294595     -3.99645442253287
  C   -5.09716967930335      4.13278370540063     -3.67709778159881
  C   -5.41916296143076      3.29098560840636     -2.62238954598663
  N   -4.46426459518877      2.67624048704494     -1.90992971889974
  C   -3.17168896536670      2.88767030030999     -2.19243965656011
  C   4.87688094432471     -0.15611891817356     -2.46299048115930
  N   5.83697445488585     -0.81456475715889     -1.80871588833311
  C   7.08706017147681     -0.84601928257033     -2.29566739779016
  C   7.40664323138244     -0.19733984067527     -3.47985755239564
  C   6.41732571582802      0.51070652091239     -4.15702357255387
  H   4.36709359166493     -0.45695750829592     -8.53559797476712
  H   2.52091378639280      0.44130770224862     -9.65617568424668
  H   0.83303924182576      1.83760196228944     -8.82136124994895
  H   0.57743921564528      2.70627885987547     -6.66060020094535
  H   5.02762237749881     -0.18085709679580     -6.32694234051524
  H   2.63434432796482      7.37403424386198     -5.37929705480231
  H   0.86622691023820      8.88197309951664     -5.03945276800431
  H   -1.28021295073761      8.45702566976886     -4.21621633220256
  H   -2.24110862855902      6.44841542211150     -3.56845793292633
  H   2.69254882869224      5.06738775679894     -4.97359173674967
  H   2.57156900170518      3.19114800773457     -1.92202703093498
  H   4.10145044442475      2.43305805042004     -1.83417103134035
  H   0.13911415812811      0.86399138617688     -3.60299331212851
  H   -1.54221532149370      1.16191712044000     -3.44814333094532
  H   -3.49490543410577      4.95687094762333     -4.85385494578430
  H   -5.89453196174184      4.60851722957095     -4.24996703955172
  H   -6.45655801106330      3.09824984473480     -2.33978771108059
  H   -2.44471114159313      2.36645004606141     -1.56372493362054
  H   3.87697811567709     -0.17397297212468     -2.02158036983190
  H   7.83118536345269     -1.39946009500320     -1.71814356703024
  H   8.43177836751842     -0.23086430572134     -3.85178492586399
  H   6.66504422993902      1.06069842260712     -5.06814616658089
  Pd  5.37939751717898     -1.68481581212489     -0.02969201376104
  Pd  -4.99869329648437      1.41938671132586     -0.38724937269763
  C   2.44373921948116     -5.77474627560253     -6.58989683344926
  C   1.25683072662632     -5.89228343325698     -7.31080564908444
  C   -0.05567282424948     -5.67093748239355     -6.87946339683959
  C   -0.50875283464303     -5.26561664026884     -5.62772594270919
  C   0.22041345369871     -4.98695544591193     -4.46533957479463
  C   1.69425942618281     -5.09131731901118     -4.27729046295765
  C   2.63689196250155     -5.42437901691640     -5.25075545681618
  C   -0.33438117786898     -4.54630980413603     -3.25262636695182
  C   0.72901188038956     -4.37044926593666     -2.32398007851590
  C   1.96302161542996     -4.71440750434801     -2.94549440792452
  C   -3.40962319140632     -7.76860414444254     -2.81536463599976
  C   -4.79902296965195     -7.73180779808468     -2.65460177217600
  C   -5.63626614687005     -6.62209959286036     -2.55763832074271
  C   -5.31704510121347     -5.26189652540002     -2.61474178218481
  C   -4.07460636981682     -4.64837614509765     -2.77651085296170
  C   -2.75595914246691     -5.33128132863353     -2.88908067517847
  C   -2.51236270367430     -6.70972740936369     -2.91055204732586
  C   -3.81849946660642     -3.26029798675696     -2.80025932000262
  C   -2.41258566297547     -3.07469850583790     -2.92177628334196
  C   -1.76690511323528     -4.33902488383060     -2.98540927290431
  C   3.28498526218639     -4.65368726835934     -2.30285933252160
  N   0.58139234742769     -3.93050736924907     -1.05282419607911
  N   -1.77374299767074     -1.88006661853322     -2.96835804218520
  C   -4.80320185471548     -2.17256302335870     -2.70134941930458
  C   -5.97315900405526     -2.12294442207066     -3.47386449504428
  C   -6.86064844842162     -1.06250817065518     -3.32500602928396
  C   -6.56000307527778     -0.04973528923051     -2.42521519739473
  N   -5.43187522075193     -0.07846454724642     -1.70044511758904
  C   -4.58299704462418     -1.10513709080959     -1.82279671054874
  C   3.68818083492475     -3.50496155746499     -1.61208872456479
  N   4.87680110219289     -3.40784432401507     -1.00363895772846
  C   5.74541647181021     -4.42814056672402     -1.05557435736330
  C   5.43228862398694     -5.60508489944492     -1.72002258182093
  C   4.19155920519000     -5.72337813204744     -2.33666433759614
  H   3.35936019727173     -5.98623994516681     -7.15062432043590
  H   1.36643622887808     -6.19266658137813     -8.35748100948794
  H   -0.83333783486685     -5.82345422678011     -7.63417614928714
  H   -1.59172113404415     -5.13263028129470     -5.53038705232445
  H   3.68286413443340     -5.39681578142030     -4.92884854910998
  H   -2.96398762139676     -8.76706073050855     -2.86096257914697
  H   -5.29427438580629     -8.70555196488085     -2.58877108317613
  H   -6.69916103988645     -6.84253908663611     -2.41946924252738
  H   -6.17117549626728     -4.58584611922977     -2.50532896939659
  H   -1.45645586433560     -6.98420701066395     -3.01197938904828
  H   -0.35571616457819     -3.85517055471205     -0.66551382815166
  H   1.31325318923824     -4.13414930197466     -0.37710606730756
  H   -2.28797365068728     -1.06727998542643     -3.29839195430808
  H   -0.78010204358356     -1.88201505423445     -3.17449400678011
  H   -6.17908449743024     -2.90797780773555     -4.20536873432075
  H   -7.78020435566603     -1.00814695365639     -3.90954873574553
  H   -7.22943011963204      0.80007843720926     -2.27521554818963
  H   -3.68506945358442     -1.07815649725953     -1.19990238823227
  H   3.03129403626776     -2.63278126758313     -1.55214318370289
  H   6.70846962610850     -4.29096527037497     -0.55867203166072
  H   6.15375773428514     -6.42322731721578     -1.73735523635667
  H   3.91567729522045     -6.65388287229891     -2.83873003725282
  N   1.39865022423070     -1.07722798373030     -3.53699771104253
  N   0.31245579172101      1.21001702143443      4.87804367585947
  N   6.16728383795333      2.71075821026755     -1.38623686486643
  N   2.66037193916306     -4.94478682612993      1.08688246863369
  N   -3.38650006838825      0.47346486629339     -4.35789159969329
  N   -4.66688957253806      1.94174444527400      4.41210650227840
  N   -2.01828579276380     -3.41062020036508      0.71951493579252
  N   1.85306126103542      4.94316960837665     -1.04248076634855
  C   1.47637919180356     -1.47482143889447     -4.62118189513515
  C   0.93002237028007      1.45870337164072      5.82280822161841
  C   7.31447375484333      2.63299312418728     -1.27143624160415
  C   3.40616650858520     -5.78776305757418      1.34917839888314
  C   -4.26375378661335      0.78387989412652     -5.04316955292224
  C   -3.96332195810370      1.53794295972498      5.23677391378915
  C   -3.13710200450829     -3.70187982981349      0.71689499341290
  C   1.69296660368865      6.08657193534409     -1.08823699295318
  C   1.54994123546611     -1.97149675648832     -5.98603973426278
  C   1.71317044267385      1.76862328409564      7.00704929710425
  C   8.76050078800604      2.54284986887068     -1.12555796525949
  C   4.33820703233496     -6.85469745459756      1.68206206431849
  C   -5.36620461927370      1.17300532939549     -5.90970028800802
  C   -3.06716959956090      1.02477860535334      6.26401765459391
  C   -4.54368714847447     -4.07299659815678      0.71478886354448
  C   1.48493128270125      7.52444980138750     -1.14380443836902
  H   -2.02576792689009      1.19388746136089      5.95731873765746
  H   -5.15500881851780     -3.21141907154445      0.41069262520949
  H   -3.23440501134935     -0.05387245944216      6.39152324425110
  H   -4.84027013019817     -4.39210693399027      1.72211952576192
  H   -3.25507705265865      1.54014966631575      7.21527703655668
  H   -4.70560314423337     -4.89875992054852      0.00941436656650
  H   1.39166411425110     -1.14117814326889     -6.68805863262200
  H   2.08972243313737      0.83638958794036      7.44978082512778
  H   9.04651310153950      1.50017099971431     -0.93243173105220
  H   5.36516349009847     -6.52601621145498      1.47385354098883
  H   0.77487153188877     -2.73526317915541     -6.13798611646606
  H   1.08303273447830      2.29513114537081      7.73604348825668
  H   9.08281391194772      3.17030575973059     -0.28350333094065
  H   4.10964915111713     -7.74150019811254      1.07568628406652
  H   2.53769972317030     -2.41663636150295     -6.16418572394166
  H   2.55939927799376      2.41012446299962      6.72712879406034
  H   9.24527687304033      2.89035245341152     -2.04771664593128
  H   4.24360664798428     -7.10342697109647      2.74768763573060
  H   0.95034088399405      7.85137325687144     -0.24211130197997
  H   -5.05774238060239      2.01650642001696     -6.54182380701561
  H   -6.22737127641131      1.47316167572849     -5.29796027672488
  H   0.88971709120072      7.77363857421194     -2.03286753439831
  H   -5.64873278601640      0.32264623823125     -6.54485088085292
  H   2.45595814073684      8.03451493933218     -1.19599167181476
