# Supplementary material for: Solvent-Directed Social Chiral Self-Sorting in Pd2L4 Coordination Cages
Source: J Am Chem Soc. 2024 Nov 17;146(47):32748–56. doi: 10.1021/jacs.4c12525 (PMC11626499; doi:10.1021/jacs.4c12525)
Supplement: Supplementary file 2 — ja4c12525_si_002.zip [file ja4c12525_si_002.zip › raw_xyzfiles_All/BAAZU-1/cage_explicit-solv/acn-solvmol8-SSRR+solv.xyz]

274
Coordinates from ORCA-job calc
  C   -5.23791704973286      3.50457132727751      6.30973890597476
  C   -4.26820231498591      3.87212257592727      7.24084330280033
  C   -2.90257486705560      4.09938752282464      7.04057495734918
  C   -2.16792221323623      4.01210691583112      5.86227898279579
  C   -2.59745553443367      3.70014088223619      4.56770448980039
  C   -3.98292752744913      3.39046109256364      4.11996651295485
  C   -5.11221729592619      3.29436543585317      4.93308937305330
  C   -1.76213207426079      3.64020099335648      3.44078228806547
  C   -2.56325304134785      3.30754335806489      2.31964082679133
  C   -3.91840064433538      3.15025058739325      2.72870703622829
  C   0.01437976463453      7.73112392743630      3.24176932850560
  C   1.33550274721533      8.18231098252720      3.13062990712710
  C   2.51144970572835      7.43703726287123      3.09371547831092
  C   2.68852431307237      6.05166135063098      3.17837050041245
  C   1.73282950231666      5.04516819483854      3.30877914542151
  C   0.25468469725953      5.22185014001644      3.33389831632255
  C   -0.45902246983460      6.42671107024961      3.32249808868572
  C   1.97962332937972      3.65621318399626      3.36697022718058
  C   0.72487875871255      2.98518130385177      3.39360841985644
  C   -0.32431187084929      3.94727597810185      3.38347980789032
  C   -5.01151315653597      2.75592587690639      1.83115018543715
  N   -2.08370720498866      3.15588973517352      1.05134287637484
  N   0.53698997683654      1.64559664891200      3.41901903144848
  C   3.29487259947927      3.00237833153763      3.45719998830487
  C   4.24547573103563      3.37250047413110      4.42079962647113
  C   5.46846231621497      2.71459278600793      4.48492630937661
  C   5.72647776250060      1.68537813728330      3.59077467240188
  N   4.82073148521480      1.32218889587288      2.67159642071556
  C   3.64266993851842      1.95489037795456      2.59803195777482
  C   -4.78698051920010      1.75088603961063      0.88202028967244
  N   -5.71110149729252      1.37051059611415     -0.00515798054880
  C   -6.92754902736713      1.93592028440449      0.00114655146508
  C   -7.24803193461232      2.92374146110816      0.92155172180999
  C   -6.28419034519646      3.34592779896601      1.83164964417458
  H   -6.24650154410672      3.36302852568822      6.70988152996529
  H   -4.62182553996329      3.98982611226679      8.26988207265596
  H   -2.33078181875857      4.37032695736580      7.93339693162894
  H   -1.09392484998701      4.21263643091895      5.94900937879124
  H   -6.03892693558587      3.00107539678585      4.42995613012350
  H   -0.75264301721036      8.51180332546557      3.25173246717040
  H   1.46005343150330      9.26734249771804      3.05949913470764
  H   3.43423361428334      8.01592908652710      2.98850168065156
  H   3.72931413537049      5.71503935636948      3.12387873880841
  H   -1.54768803889425      6.31216202247422      3.37701579722040
  H   -1.14493868709636      3.51807443891167      0.90475963336069
  H   -2.71919785957244      3.43171197235633      0.30274526022868
  H   -0.39965601235977      1.28947304294915      3.59478926723009
  H   1.29466787562438      1.04889804008500      3.73986908307681
  H   4.01350962471028      4.16922910618467      5.13180228065807
  H   6.21947931400858      2.98391829555958      5.22892684733920
  H   6.67321189750450      1.13982329690237      3.59928728837983
  H   2.95180174151344      1.61789286582605      1.81988418402723
  H   -3.82099712907287      1.24184458389859      0.82979786536377
  H   -7.64285828346576      1.58669947043091     -0.74717626286558
  H   -8.24159727953109      3.37397268844692      0.90408981167659
  H   -6.51217524661973      4.15833391159434      2.52514308862122
  C   -2.54651599849797      7.50229940189790     -3.73228393753382
  C   -1.38284775175743      8.26782679221433     -3.73621232938633
  C   -0.05321478222457      7.83856325638998     -3.64766789942989
  C   0.44249649458939      6.54371680910600     -3.53978081064418
  C   -0.24729323185345      5.32578390734681     -3.50085581635867
  C   -1.72026446421880      5.11950615370140     -3.56649434063387
  C   -2.69418297143710      6.11316258223474     -3.65338336324435
  C   0.35499284691222      4.06562876557343     -3.38289772446531
  C   -0.67748792696607      3.08553468991055     -3.36441436495452
  C   -1.94294460912714      3.72675192160296     -3.48344556271500
  C   2.99184796293013      4.29113831702529     -6.96516639939409
  C   4.36083166279565      4.06656172554042     -7.15201381098970
  C   5.31399987528076      3.67396606325097     -6.21615042724819
  C   5.16416539280996      3.42235697425124     -4.84790042314192
  C   4.02345882620546      3.50102315896664     -4.04952778962751
  C   2.64970111008391      3.84837744337801     -4.50319525141843
  C   2.24143402410411      4.18682639908223     -5.79959508296704
  C   3.93569842198954      3.21524167408542     -2.66782071647259
  C   2.58074252245545      3.39143624061767     -2.26638749392954
  C   1.79804529479134      3.77489491277766     -3.38963406697529
  C   -3.24173740934883      3.04208210103511     -3.57592613481499
  N   -0.47069479838788      1.75030633983686     -3.25425823866492
  N   2.08298342859537      3.22085372441522     -1.01201976704568
  C   5.02176437555747      2.78987245464274     -1.77492076168195
  C   6.28573552688265      3.40111854707479     -1.73620805224327
  C   7.25976908053773      2.93395308751845     -0.86094779005386
  C   6.95554451249274      1.88462897637354     -0.00481722268682
  N   5.74478389230171      1.30969495448548     -0.02287236276211
  C   4.81238489978171      1.72816660078144     -0.88705309407710
  C   -3.60534053186535      2.04595520908729     -2.66005163372325
  N   -4.77535584138231      1.39868496628654     -2.72399521722310
  C   -5.66581747820710      1.70941544550581     -3.67872683961593
  C   -5.39182493271325      2.68040781745292     -4.62949913669799
  C   -4.16849394626428      3.34032687218808     -4.58538195885003
  H   -3.48352812507250      8.06421182683865     -3.79454787127777
  H   -1.52746925665454      9.35020720376254     -3.80844935225937
  H   0.70086038135156      8.63150987547008     -3.65782845055144
  H   1.53211193911534      6.45211277945409     -3.46960135897707
  H   -3.73050481309092      5.76305398401345     -3.65761855661779
  H   2.43257889044903      4.58072980164168     -7.86010572768435
  H   4.72952670752112      4.20846822279069     -8.17262453415811
  H   6.32890580064038      3.54021545033919     -6.60268622007212
  H   6.08269491612423      3.11061298783899     -4.34033354099578
  H   1.17094497164382      4.39802589332686     -5.89904313029120
  H   0.47728002879645      1.40129066584608     -3.37294880565510
  H   -1.19283968710553      1.12509073988522     -3.60294582334259
  H   1.21326371251662      3.70799477421162     -0.79556476951903
  H   2.74366611248629      3.24295416554333     -0.24291942071488
  H   6.49911116969205      4.25781083284534     -2.37950672576962
  H   8.24839830925684      3.39345552950432     -0.82056594812765
  H   7.67851479073903      1.49964691655357      0.71829002750677
  H   3.85541102022575      1.19817208310372     -0.86618136896041
  H   -2.93451370554676      1.76689082077167     -1.84293051804041
  H   -6.61425710367716      1.16771234416246     -3.67180428760789
  H   -6.12957915536472      2.90297538977259     -5.40158188824119
  H   -3.92261077759178      4.08441200775178     -5.34651508875419
  C   -5.32909788960436     -3.92406295278108      6.22930155790616
  C   -4.36618174068223     -4.32938833257772      7.15082050314552
  C   -2.99515303647517     -4.52819502144940      6.95506089754836
  C   -2.24900502574538     -4.36861136136707      5.79227294859794
  C   -2.66727529283360     -3.99118386503474      4.51118030290118
  C   -4.05070822173056     -3.66978052973029      4.06374012383934
  C   -5.19023175522317     -3.63470738573678      4.86785269523878
  C   -1.81953183880595     -3.86619611589851      3.39942582883070
  C   -2.61104039775400     -3.48109547911029      2.28807173782324
  C   -3.97172456862080     -3.35092616268391      2.68840172995390
  C   -0.07196642413047     -7.95985539790593      3.11054842701289
  C   1.24573924894364     -8.41870729910243      2.99298743793684
  C   2.42752694534018     -7.68164939660943      2.97261226532786
  C   2.61480403304806     -6.29986151107824      3.08526428256391
  C   1.66629232686246     -5.28910311568268      3.23615572201928
  C   0.18716233060857     -5.45498034009796      3.25929071816081
  C   -0.53542501502344     -6.65368759814481      3.21929355826788
  C   1.92369261136713     -3.90419225044590      3.32689531728402
  C   0.67443887215846     -3.22375286864434      3.37188667377386
  C   -0.38249905458961     -4.17693539590231      3.33790151518656
  C   -5.05677320933416     -2.92750012521718      1.79353375343537
  N   -2.11617094183265     -3.26749354498743      1.03371570372486
  N   0.50014759233296     -1.88339468517290      3.43276073229372
  C   3.24529436837213     -3.26428226157576      3.42935987645022
  C   4.18888127985628     -3.65694564735642      4.39076003138718
  C   5.41939789733462     -3.01431479393473      4.46544346994255
  C   5.69204713167652     -1.97846078318176      3.58343469990212
  N   4.79367833592807     -1.59493623368933      2.66518784251161
  C   3.60789207210140     -2.21208058066698      2.58222400926254
  C   -4.82459819479838     -1.89300215352724      0.87789839042112
  N   -5.73322488075876     -1.49974956016018     -0.02016413183752
  C   -6.94557960487329     -2.07338244870146     -0.04988013577059
  C   -7.27661480733364     -3.08409215850125      0.84137764777404
  C   -6.32521083119765     -3.52538430007604      1.75540410577129
  H   -6.34444875506762     -3.81891328327735      6.62336692679938
  H   -4.73002274792418     -4.50845826277406      8.16735183802700
  H   -2.42999115294526     -4.83933450429714      7.83894580919062
  H   -1.17389136532940     -4.56205418883006      5.88047586016958
  H   -6.11716975898533     -3.32933438477200      4.37228877770477
  H   -0.84517024843940     -8.73446307399000      3.10214504633177
  H   1.36237727349354     -9.50296889751347      2.90010865763068
  H   3.34601565214797     -8.26528267227361      2.85662184230027
  H   3.65800612264897     -5.96956437371946      3.03765678860102
  H   -1.62332411561029     -6.53239710207141      3.27344428284405
  H   -1.17588653898653     -3.62668305688890      0.88869685395280
  H   -2.73836001809141     -3.52961097438228      0.26898493016987
  H   -0.43116215621312     -1.51912600727671      3.61852179602708
  H   1.26591755019842     -1.30209956758999      3.76224478638427
  H   3.94560213764080     -4.45917779694418      5.09173673574889
  H   6.16561435175042     -3.30134224667400      5.20765522601045
  H   6.64521927982375     -1.44457684634311      3.60016986121373
  H   2.92321791801620     -1.86023347914551      1.80513018307477
  H   -3.86270841297614     -1.37451125424718      0.85826258028048
  H   -7.64889982897582     -1.71343229793685     -0.80450853369150
  H   -8.26671049693467     -3.53997903820313      0.79525486793512
  H   -6.55885956486869     -4.36078833484089      2.41890988434542
  Pd  -5.24222045666524     -0.05908481472780     -1.37154901365529
  Pd  5.26938103563271     -0.13723489249092      1.32593510334733
  C   -2.65795781842519     -7.62189611417628     -3.84555155770263
  C   -1.50494496160208     -8.40358921437512     -3.84112788381964
  C   -0.17045735365565     -7.99320001828607     -3.73771707568153
  C   0.34225853941367     -6.70600671763169     -3.61654224974420
  C   -0.33121093344477     -5.47940426499303     -3.57112648224522
  C   -1.80085470049985     -5.25230979509939     -3.64921743710442
  C   -2.78712638915435     -6.23154935463608     -3.75858460357382
  C   0.28648330788760     -4.22936452397025     -3.43130106460537
  C   -0.73282207211737     -3.23584790634233     -3.40901098863256
  C   -2.00559012086501     -3.85840011918620     -3.54979655221385
  C   2.91329222668121     -4.30616070274383     -7.02521936939242
  C   4.27932645463471     -4.06264881210013     -7.20756134706669
  C   5.23487534089935     -3.70594017492907     -6.25893872001745
  C   5.09055846433753     -3.52210553667573     -4.87978859437170
  C   3.95449240844651     -3.64964027263335     -4.08146246217895
  C   2.57959081651334     -3.97683458886620     -4.54460699184490
  C   2.16697425587738     -4.25865744916715     -5.85279906795016
  C   3.87312761409288     -3.43234892339913     -2.68748870070064
  C   2.51886348101074     -3.61927931482183     -2.28883041122855
  C   1.73241352844688     -3.95277924822859     -3.42509142259849
  C   -3.29397435952998     -3.15335795202432     -3.63201712180725
  N   -0.50927035534413     -1.90642121784211     -3.27527095592953
  N   2.02518865878474     -3.49255725590855     -1.02788577924182
  C   4.96565933331044     -3.03707473312563     -1.78942803152138
  C   6.23069297424719     -3.64723049738229     -1.78317376382945
  C   7.21783238625409     -3.19637135973891     -0.91408603675369
  C   6.92791874546160     -2.16005485356994     -0.03735266583656
  N   5.71643284340407     -1.58669978358018     -0.02558347919503
  C   4.76759984668848     -1.99581377956323     -0.87584053270194
  C   -3.64236469558438     -2.17136943066854     -2.69504353109414
  N   -4.80139446209649     -1.50408494220966     -2.74547968599115
  C   -5.69562447045927     -1.77935434132219     -3.70779076446563
  C   -5.43584798070236     -2.73288142540780     -4.67984201911307
  C   -4.22358179089199     -3.41404413991500     -4.64891773824559
  H   -3.60196648011794     -8.17017875926653     -3.92249762081707
  H   -1.66368515123908     -9.48341422630465     -3.92157374516353
  H   0.57263210018979     -8.79650290684278     -3.74672585424917
  H   1.43240641870356     -6.62934477526977     -3.53640637180125
  H   -3.81824120226080     -5.86689027529550     -3.77449758627987
  H   2.35215723681722     -4.55988025231738     -7.92982981246128
  H   4.64394806059149     -4.15406828860707     -8.23539729132733
  H   6.24629019210962     -3.54479566194121     -6.64429485019321
  H   6.00725259808482     -3.22446424475886     -4.36095798446652
  H   1.09693465981420     -4.47011737949916     -5.95713239713156
  H   0.44599470443040     -1.56745119612082     -3.36314515744958
  H   -1.21930639531267     -1.26401889412046     -3.61738319419622
  H   1.14543427983343     -3.96904357714466     -0.82835084531462
  H   2.68461457727720     -3.54328547319661     -0.25920414028727
  H   6.43472811484735     -4.48870819905318     -2.44919634356443
  H   8.20751888800866     -3.65503915758312     -0.89803402682291
  H   7.66328533436090     -1.78336040427266      0.67751111548263
  H   3.80883067902568     -1.47035721229681     -0.82734120463721
  H   -2.96718965166739     -1.91923002150337     -1.87286587324268
  H   -6.63514377037101     -1.22235391799229     -3.69077351476495
  H   -6.17642368799796     -2.92696694376430     -5.45692733415535
  H   -3.98828067704120     -4.14452346572440     -5.42646798452126
  N   -0.02622594381119      5.22503414791366     -0.09648327207997
  N   -0.18811890241563     -5.41023806941761     -0.17890543643975
  N   2.66730208920521     -0.12468598655935      4.90654515660257
  N   2.16024850974466     -0.13258760375276     -3.45759241594263
  N   -4.15094177090419      4.69142359326607     -0.68627410486616
  N   -4.16175677065140     -4.81002855081606     -0.73257426947112
  N   -2.49385339900198     -0.05404143346252     -4.86877929315299
  N   -2.15294942089064     -0.09111450313632      3.71635849475747
  C   -0.69847798255363      6.16433443139621     -0.07895590511904
  C   -0.90114108262443     -6.31885300969704     -0.16130294360107
  C   3.47101051865657     -0.15956482856198      5.73602625355493
  C   3.27072707679586     -0.13231771659390     -3.77949272133058
  C   -5.14675899291173      4.96185008467318     -1.20652320592679
  C   -5.15142867322827     -5.08439392588170     -1.26252790843486
  C   -3.24392313804622     -0.00710256680345     -5.74663568663263
  C   -3.28355995926316     -0.09377956317803      3.95783267238358
  C   -1.55458252183221      7.33930318769742     -0.05184493291996
  C   -1.80265954086393     -7.45908941770970     -0.13247940453226
  C   4.47932751702560     -0.20915463037434      6.78344489065436
  C   4.66578524401677     -0.12484241995376     -4.19126587100882
  C   -6.39674020814467      5.29198159829213     -1.87576544873594
  C   -6.39847210440129     -5.41590018810179     -1.93656605250731
  C   -4.18147784774857      0.05733654715585     -6.85730052878379
  C   -4.70203087795478     -0.10124123839017      4.28074140662232
  H   -5.20831550364707     -0.02744034233889     -6.47734436106278
  H   -3.97993593409036     -0.76594725296936     -7.55573150110759
  H   -4.06463610708813      1.01738379106931     -7.37813019908775
  H   -2.02228970516839      7.47288337785459     -1.03711785030969
  H   -1.24053859494694     -8.36563701893097      0.12896154433629
  H   5.47702210874295     -0.09839007625041      6.33803446380262
  H   5.30662177391304     -0.41052237596512     -3.34541592802318
  H   -6.20796548449433     -6.15558030247316     -2.72621664269662
  H   -0.95599123651684      8.22644686566514      0.19435055402408
  H   -2.26385830196146     -7.58491042340873     -1.12180434173301
  H   4.41769808562730     -1.17460924656553      7.30353545310264
  H   4.93994457721822      0.88259387349122     -4.52879874710465
  H   -6.82297734508650     -4.50693695282981     -2.38408241692538
  H   -2.33584317601956      7.20151192421928      0.70792085205038
  H   -2.58674007062025     -7.28402731038022      0.61645279647695
  H   4.30498601094909      0.60501524093923      7.49958425242043
  H   4.80952937855223     -0.83595112403410     -5.01529867022453
  H   -7.11169125713532     -5.83002195957100     -1.21139377235022
  H   -4.98482597158238     -1.09352993965904      4.65349662219916
  H   -5.29301477150940      0.13468395370657      3.38484417407268
  H   -4.90331729576027      0.64654031390464      5.05884459105002
  H   -7.10143183208917      5.72321555351935     -1.15229989516998
  H   -6.83091458708706      4.37954624106676     -2.30639443105444
  H   -6.20454522149790      6.01759072165157     -2.67804046078411
