# Supplementary material for: Solvent-Directed Social Chiral Self-Sorting in Pd2L4 Coordination Cages
Source: J Am Chem Soc. 2024 Nov 17;146(47):32748–56. doi: 10.1021/jacs.4c12525 (PMC11626499; doi:10.1021/jacs.4c12525)
Supplement: Supplementary file 2 — ja4c12525_si_002.zip [file ja4c12525_si_002.zip › raw_xyzfiles_All/BAAZU-1/cage_explicit-solv/acn-solvmol8-SSSS+solv.xyz]

274
Coordinates from ORCA-job calc
  Pd  -2.75617343598713      1.43865076714042     12.79266549631600
  Pd  -2.57814502793257      4.50033061194744      3.87597200368776
  C   -0.30030975419417      3.04425150163700     12.44577198500762
  H   -0.97811734351006      3.60102667313403     11.79494070208245
  N   -0.78707150869593      1.94423905903101     13.03299882948690
  C   -0.00352024267646      1.22309566670697     13.85363325604645
  H   -0.44246049283052      0.32811679793332     14.30028723247855
  C   1.29916658645882      1.61041054216587     14.12790491317577
  H   1.90968768565646      1.00472463953726     14.79929739009199
  C   1.80759843875831      2.76146365579079     13.53071854384664
  H   2.83621028152597      3.07417512204324     13.72838563406228
  C   1.00276085550593      3.50842481822526     12.66178709741992
  C   1.42603074103769      4.75533378361779     12.00100280757484
  C   1.82177212052939      5.94779698962746     12.63859030517318
  C   2.02920223112988      6.11948037641250     14.00623654484385
  H   1.88346711866452      5.22580662554763     14.62174263743966
  C   2.39541402717111      7.26966236646172     14.71306237734360
  H   2.51051753620489      7.13416181006711     15.79285079545781
  C   2.61671633645092      8.56083498975844     14.24082840427802
  H   2.88926933086196      9.30225578183003     14.99823351652384
  C   2.51329238336134      9.04454325736526     12.93068454336444
  H   2.70090700684900     10.11543611376723     12.80573274628837
  C   2.19055084407189      8.35679868903120     11.76554362966728
  H   2.14676223673176      8.96146332977736     10.85326348259230
  C   1.90272427234075      6.99800420883447     11.58148880327814
  C   1.57813179117894      6.39540823971546     10.35673149914156
  C   1.29325036339400      5.02048268885450     10.61302063861647
  N   0.92295501521886      4.12574631118941      9.66927962147868
  H   1.03896521234090      4.38506070041233      8.69315622681849
  H   0.99915580172649      3.13156712772630      9.86842451126637
  C   1.44738802683294      7.02455502953212      9.03536325563727
  C   2.41924670352346      7.70781433993516      8.28837065878885
  C   3.75673202509211      7.88152878143636      8.66754269228795
  H   4.02084720362370      7.43577488849151      9.63271883002686
  C   4.79106588751009      8.52713767204792      7.99758793746819
  H   5.75661346860977      8.52600835884670      8.51260234431462
  C   4.76955366431051      9.17251809574932      6.75494657994959
  H   5.71677265494792      9.61893503874797      6.43644943658183
  C   3.71079477623440      9.30563286356742      5.86002361067924
  H   3.93916290862524      9.84150877371259      4.93368804747969
  C   2.39807645567554      8.83500038084577      5.96509763671696
  H   1.76354988082639      9.04225400911864      5.09729147312727
  C   1.78654409791333      8.14015082724404      7.00768015746315
  C   0.46026372161569      7.66244995831738      7.02677864126814
  C   0.24783510003342      6.99829564952219      8.26357956418725
  N   -0.90305377010003      6.39775949494458      8.64739308984110
  H   -0.99938116107203      6.12310042375476      9.62123248295310
  H   -1.77013477066860      6.66194783998908      8.18746550255572
  C   -0.49985959734944      7.66367670521755      5.91046846215281
  C   -0.91272844396003      8.81186708257166      5.22309004623227
  H   -0.53817332073074      9.79367612744760      5.52366054729346
  C   -1.82263430362441      8.70109613503859      4.17512436551424
  H   -2.16544395033967      9.58097899046229      3.62876859244577
  C   -2.31016069747135      7.45005869473041      3.82885975104163
  H   -3.03033948322119      7.31934142088558      3.01809734756258
  N   -1.91117517355354      6.34192888900180      4.47698308175223
  C   -1.03487086934236      6.44174998561549      5.48419488221693
  H   -0.73127205735419      5.51075726388839      5.96901190013600
  C   -4.18166673718625      4.02827997948693     12.71881424353634
  H   -4.53543809452739      3.59253182071784     11.78105849817474
  N   -3.30986268298192      3.30567963637701     13.43465928987127
  C   -2.85448861367125      3.78182882905685     14.60648723183472
  H   -2.14367352055320      3.16042344303574     15.15524603384634
  C   -3.27766490363109      5.00727272417235     15.09986972241821
  H   -2.88789458448043      5.36565101722295     16.05379571684659
  C   -4.18347432347969      5.76239084177365     14.36066345672094
  H   -4.51564631936406      6.73743679176088     14.72632403834997
  C   -4.65329942899215      5.27947334203139     13.13320945373639
  C   -5.60128147482758      6.00356823876412     12.27004652912396
  C   -6.90426940951515      6.42411613171911     12.60407109303731
  C   -7.50569546855502      6.31923206752997     13.85702136799909
  H   -6.88367965385358      5.88131444543621     14.64476687525004
  C   -8.79573358912139      6.68468813750964     14.25615926084826
  H   -9.02184893666344      6.50819942439932     15.31211861361808
  C   -9.83628970240590      7.21479225402435     13.49736131672409
  H   -10.76645609528770      7.41005603322078     14.04010289805753
  C   -9.86194670490248      7.50926497682903     12.12792506334750
  H   -10.81377791945292      7.88904814913163     11.74370496721361
  C   -8.84874554061661      7.37725228848436     11.18393435974147
  H   -9.11444781204604      7.65514147574781     10.15805840316107
  C   -7.53093414930492      6.92948278310156     11.34703048446807
  C   -6.57741907869995      6.82343802801762     10.32390553165103
  C   -5.39539549681009      6.25665917588719     10.88953086259466
  N   -4.26993900587105      5.97676385843205     10.19257060082603
  H   -4.17121822777390      6.38160243466957      9.26616787194384
  H   -3.39962587953410      5.82073496430539     10.69474047101460
  C   -6.71197107646016      7.15378555667715      8.89883491538510
  C   -6.98400812256052      8.39570178216464      8.30568976832610
  C   -7.19785557486814      9.59554925561174      8.99652180682146
  H   -7.14135083876593      9.51146455223562     10.08733481119273
  C   -7.46305836907249     10.86836759100912      8.50075200011409
  H   -7.60167200704081     11.64654437110290      9.25762538471491
  C   -7.56670715017388     11.29453284083244      7.17114339737901
  H   -7.78935658653381     12.35683155830626      7.03072283861967
  C   -7.40095428483457     10.55370724939146      6.00281972157509
  H   -7.50292165293550     11.11379549297662      5.06822295329094
  C   -7.10380617560398      9.19516869387957      5.85094701043175
  H   -6.99062581123743      8.85987767557177      4.81470492368769
  C   -6.92971155898919      8.21204507491470      6.82465643955498
  C   -6.60637103043804      6.86123394546045      6.59234274963800
  C   -6.48791586286846      6.21207637858467      7.84972064896066
  N   -6.17765256238901      4.91060204549537      8.03944314051001
  H   -6.27942479321465      4.51831175185582      8.97138759575476
  H   -6.28613982369758      4.25196607570258      7.27322709709240
  C   -6.23278212642617      6.25407980857217      5.30248379587648
  C   -7.06524123842105      6.21351602734042      4.17741332652942
  H   -8.07735509906079      6.62241199923417      4.23277347246226
  C   -6.60416017181743      5.63726818511458      2.99591388443792
  H   -7.23252023993384      5.58872924982735      2.10520412475274
  C   -5.32201842800773      5.11170058694698      2.95380656610311
  H   -4.92007504224467      4.65391923147124      2.04728734398757
  N   -4.51335175213915      5.15698803520168      4.02678000777471
  C   -4.95190484615882      5.70525782202255      5.16709553651844
  H   -4.25204675874733      5.73354818017969      6.00609328250724
  C   -5.19262414980135      0.40384131851477     11.47365255974139
  H   -4.48299613995492      0.31950203280699     10.64690539370580
  N   -4.72905905259259      0.91672202811041     12.62048528613921
  C   -5.54759042872800      1.02545297508771     13.68145361902849
  H   -5.12513664802005      1.45180796872961     14.59401008801154
  C   -6.86753199718470      0.60528503083026     13.61824220928687
  H   -7.50556594792995      0.70557353311606     14.49756783492461
  C   -7.35575055124144      0.07041659033627     12.42859891608796
  H   -8.39824114577697     -0.25021436038781     12.35683452751930
  C   -6.51130654975173     -0.04008160872086     11.31717656589607
  C   -6.90921279483709     -0.61582190816267     10.02094993217494
  C   -7.36493408231174     -1.92865751062948      9.78419190419640
  C   -7.68105138199340     -2.87773174931728     10.75495901771539
  H   -7.57647047811116     -2.54547537442350     11.79312298972685
  C   -8.10878706115993     -4.20046395040246     10.59911759398588
  H   -8.30825130890730     -4.73734472867779     11.53149225476473
  C   -8.29290263710244     -4.93441962950852      9.43016528585172
  H   -8.62573395054505     -5.96798324261577      9.56735578557711
  C   -8.08769178628465     -4.53633533084578      8.10287040758924
  H   -8.26621750578859     -5.30632724343366      7.34604386953488
  C   -7.68142996701029     -3.30006491633895      7.61126841440397
  H   -7.57259970943481     -3.23241650068552      6.52339235536421
  C   -7.38201779314731     -2.11927260122862      8.30374431375368
  C   -6.97347487702564     -0.91343482731499      7.71398430674160
  C   -6.68987287914121      0.00883772029791      8.76591520982098
  N   -6.24646077038437      1.27433206651185      8.58114584581242
  H   -6.31513171170773      1.66725093146551      7.64610486795312
  H   -6.34206856558660      1.94419031841745      9.34020009610704
  C   -6.79003154499546     -0.60066162491424      6.29030328761044
  C   -7.74030247137403     -0.62179790856767      5.25873154592684
  C   -9.09394187691089     -0.95007511124442      5.41083114301472
  H   -9.38981443459214     -1.21096735965746      6.43274040791564
  C   -10.10784535504463     -0.98875139878254      4.45937582494969
  H   -11.09159422036756     -1.28736993469514      4.83456026405718
  C   -10.04678378158355     -0.69379927745285      3.09139362090804
  H   -10.98639829375147     -0.80652509803471      2.54161509908269
  C   -8.95796347843918     -0.25487540979967      2.34174757695440
  H   -9.15909026137988     -0.06199313727821      1.28351813901906
  C   -7.64436935867153     -0.00363332274727      2.75232899063392
  H   -6.97890805760829      0.37618451817599      1.97007865887317
  C   -7.06329772116693     -0.16458908312101      4.00943822905963
  C   -5.72917961562324      0.13322424037998      4.35335633825059
  C   -5.55762750570148     -0.14135961574733      5.73526433942568
  N   -4.41655769450478      0.03162995974098      6.44147738697303
  H   -4.35993113807301     -0.39258191113108      7.36350646614452
  H   -3.53325098909546      0.10357313216088      5.94370808698220
  C   -4.72056429756410      0.79114253890587      3.50417404803453
  C   -4.27685253903034      0.28804654238793      2.27495756981321
  H   -4.66795480497288     -0.66121110840062      1.89965228851013
  C   -3.32064128540649      0.98918395651923      1.54544485870363
  H   -2.95064234734983      0.61419957316326      0.59002965497622
  C   -2.82051040654468      2.17980720510575      2.05063500838835
  H   -2.06747659651877      2.75728952847827      1.51017183127485
  N   -3.24998208808324      2.67654174805140      3.22349731683962
  C   -4.16994305916688      2.00602292538631      3.93050422136525
  H   -4.50366049784040      2.45943282497113      4.86730687195616
  C   -1.31754350009316     -0.59563740510529     11.20527673654273
  H   -0.96268928958432      0.31497283169339     10.71638034426644
  N   -2.19988411118273     -0.44217552497485     12.20065157098665
  C   -2.66054227890198     -1.52140773833836     12.85609382114755
  H   -3.38393079233674     -1.34649266670637     13.65571194678781
  C   -2.22730462033070     -2.79801913294910     12.53167312173516
  H   -2.61833045535564     -3.65416931197865     13.08322609447512
  C   -1.31266168764050     -2.96503672551763     11.49510146844629
  H   -0.98395825902912     -3.96797243981372     11.21152406061363
  C   -0.83671307122278     -1.84664236237774     10.79861747807938
  C   0.13810137194812     -1.90699193595288      9.69686314549582
  C   1.43308172231746     -2.46431079366912      9.73992169293470
  C   1.98449276965756     -3.18941033011167     10.79485037495847
  H   1.32721474090298     -3.34931220426229     11.65551583017093
  C   3.26375981425049     -3.74068950278044     10.92338859228202
  H   3.44339614519593     -4.28281933832119     11.85683628139841
  C   4.34143588640420     -3.68088978846996     10.04423527530464
  H   5.25249995182026     -4.18799334897257     10.37704837755939
  C   4.42250703092120     -3.04443757217633      8.79900828942226
  H   5.39272002062134     -3.10946444810395      8.29709674888276
  C   3.44121547118617     -2.33919235083314      8.11042197147263
  H   3.74671571386076     -1.91938670274216      7.14580105361800
  C   2.11099551206690     -2.08066088172115      8.46717004115246
  C   1.19613107510695     -1.34100889259013      7.70232598834624
  C   -0.01323707159270     -1.23940960608933      8.45338151355835
  N   -1.12159809743060     -0.57717358238868      8.04183241882165
  H   -1.17826787384588     -0.32203591910030      7.05954528128034
  H   -2.01309649750895     -0.80515655333426      8.47535855825226
  C   1.38837775265710     -0.72540998330828      6.38163789284392
  C   1.69947142675557     -1.35058577004822      5.16462122759457
  C   1.89971196229073     -2.72584293266932      4.98724334522237
  H   1.80137825228616     -3.32385104925522      5.89961877101684
  C   2.19759425554773     -3.43663547204601      3.82899639139701
  H   2.31261319771746     -4.51720300625285      3.95896319475597
  C   2.35980046262593     -2.96453369265737      2.52086776180787
  H   2.59902189178042     -3.72398725200089      1.77000634377452
  C   2.23428545629185     -1.66180519721782      2.04266786705372
  H   2.38044925903082     -1.53658758912095      0.96541350904048
  C   1.92817323254705     -0.48845577874985      2.74041459199978
  H   1.85153437498258      0.41063823192600      2.12046862634895
  C   1.70360174552775     -0.30038909465335      4.10370956800442
  C   1.36844359986493      0.91569327712718      4.73103147096850
  C   1.19343478152921      0.66361979653893      6.11753277100173
  N   0.85701968619848      1.58190346740782      7.05081960605566
  H   0.93834435651463      1.32314865117624      8.03024216724003
  H   0.99201283143312      2.56946048762057      6.84966126596314
  C   1.03553377333416      2.18543951131159      4.06093930235343
  C   1.90113363887042      2.87709569346667      3.20451510887680
  H   2.91097957561220      2.49847212871218      3.02653618436908
  C   1.47804785667604      4.05690819938838      2.59708049486950
  H   2.13584357095915      4.62040954536657      1.93370916999416
  C   0.19944683986363      4.52992376169660      2.85065053934664
  H   -0.17287357128579      5.45156042616432      2.39782735585901
  N   -0.64192336926706      3.86445124485727      3.66055600583542
  C   -0.23961820656581      2.73220490325964      4.25186356440058
  H   -0.96752477225072      2.22000312585534      4.88576383644975
  N   -6.96337308341628      2.91309647500006      5.88623861314494
  C   -7.82925435329953      2.91888378508141      5.12098045890426
  C   -8.92971530240928      2.94204413694521      4.17167805702894
  H   -9.54677269661386      3.83285129335445      4.35207108444738
  H   -9.54309350513789      2.03866162303389      4.29644051274861
  H   -8.53142587873105      2.97040356387662      3.14892355201189
  N   -3.46757991538787      7.72201759365650      7.59517620902151
  C   -3.63352756919884      8.86242975453181      7.50537908651804
  C   -3.82750467257202     10.29917697906531      7.39720394835778
  H   -4.68330020031317     10.50996703869441      6.74146107316169
  H   -2.92195859051898     10.75861383279521      6.97794130967349
  H   -4.02321929532306     10.71797314469759      8.39339160820534
  N   -1.63292436443729      6.10269295080536     11.75059047621960
  C   -1.42946819851277      6.87814070455512     12.58340509113122
  C   -1.17648146576877      7.85425906086970     13.63025540200264
  H   -0.52071825684893      8.64517113707558     13.24025895995472
  H   -0.67740166493509      7.36291642248884     14.47708449369159
  H   -2.12599989005699      8.29452360276943     13.96382511952052
  N   -7.07652787409103      3.32910694430299     10.68283028329138
  C   -7.93692372629618      3.39986588383638     11.45085833909009
  C   -9.02468061846825      3.48154548163960     12.41195136960221
  H   -9.54290844020476      4.44413473768751     12.29804285438830
  H   -8.61965825693972      3.40627339149409     13.42994103488443
  H   -9.73255765902023      2.66025875326531     12.23508183813635
  N   -1.78688386865457     -0.30504304024806      4.91037489738170
  C   -1.61580603396996     -1.13544849674325      4.12460142400739
  C   -1.41577421120900     -2.18886994344381      3.14282266634865
  H   -2.19888764722761     -2.12704685221186      2.37516703144391
  H   -1.46568710746588     -3.16614001894923      3.64121002298030
  H   -0.43146314542861     -2.07143084124900      2.66945583419810
  N   -3.79066383263339     -1.71648132258973      9.06773740263534
  C   -4.10323735305527     -2.76023603420312      9.45314304657691
  C   -4.48264988957967     -4.07830975719569      9.93641031680028
  H   -5.31239824877559     -4.46800808035840      9.32999368256659
  H   -4.80427648922263     -4.00526353656330     10.98386554972993
  H   -3.62098527269322     -4.75571342566394      9.86188223291047
  N   1.61781757831168      1.17889836825164     10.16688509912306
  C   2.37556306376808      0.61752628165124     10.83481984039221
  C   3.33415679758258     -0.07523334373732     11.68124491493341
  H   2.79495317898751     -0.68326022579979     12.41983650857812
  H   3.96156868618925      0.66168016426397     12.20130780123436
  H   3.96579474800295     -0.72861174494672     11.06366886493250
  N   1.73535995829034      4.48506629576191      6.56086131033340
  C   2.54254533108209      5.01088348716241      5.92244810126072
  C   3.56254079753779      5.65828496977892      5.11309255762991
  H   4.16579328900043      4.89320530488782      4.60528591874353
  H   4.20975856146326      6.27176587399111      5.75528595521299
  H   3.08008365011605      6.30144052055511      4.36487181292293
