# Supplementary material for: Solvent-Directed Social Chiral Self-Sorting in Pd2L4 Coordination Cages
Source: J Am Chem Soc. 2024 Nov 17;146(47):32748–56. doi: 10.1021/jacs.4c12525 (PMC11626499; doi:10.1021/jacs.4c12525)
Supplement: Supplementary file 2 — ja4c12525_si_002.zip [file ja4c12525_si_002.zip › raw_xyzfiles_All/BAAZU-1/cage_explicit-solv/dmso-solvmol8-RSRS+solv.xyz]

306
Coordinates from ORCA-job calc
  Pd  0.49563200121760     -1.06955045159856     20.20053612987081
  Pd  -0.72868529869142      7.02696580772975     13.78638147274456
  C   1.79716868638090     -1.69146298615881     17.60447202331706
  C   2.55328363542556      1.00528060680515     20.79074567205075
  C   -1.05236244990248      1.10159377077812     21.52899213289468
  C   -1.78446690691575     -1.49395802509596     18.32430423390349
  O   3.41281337070275      3.52629627539144     15.63719287178778
  O   -3.86510053640160      3.89965179883720     17.23535501817900
  O   -1.23146737983896      3.27623672719636     11.75153571725054
  O   0.16007513072611      8.24279357183319     17.86445846582804
  O   4.04117708154855      0.11857619751973     18.40281417498325
  O   -3.46997996495075      0.30180203179875     19.96085699551544
  O   0.53399630516688      4.62569391559689     20.41736024090644
  O   -0.78733005562354     -0.02592770279889     14.73426469280297
  S   4.62269706340554      3.63181982072431     14.69501599144885
  S   -5.20389751005392      4.57051988187041     17.58329555950425
  S   -1.45091428771996      2.09099067941074     10.79558949292092
  S   0.41274100762976      8.90801731937498     19.22801123708275
  N   1.68028497327336     -2.08576332332222     18.87494287457501
  N   2.15311652878377     -0.23890742020670     21.06916539868702
  N   -0.67158021801026     -0.17496619140021     21.61839460724001
  N   -1.15547837368515     -1.97702848588942     19.40096392083858
  S   5.44516790560097     -0.50342665884762     18.38561953798726
  S   -4.69687651049579     -0.14621513943365     20.76741500291865
  S   0.39077100676871      5.12714252912507     21.86507276385840
  S   -1.37868157081911     -1.26685760298140     14.04425744922778
  C   2.40355071130574     -3.12458311889952     19.32364512577939
  C   2.88296142648098     -1.01214536568015     21.89022761671872
  C   -1.09259997741825     -0.93372026603866     22.64357422945355
  C   4.60741193645257      5.31669433078676     14.08981000135578
  C   -5.64916125746359      5.54145568627342     16.14615222848779
  C   -3.06989918341805      2.34331665313085     10.07615504862641
  C   -1.63082557756769     -3.06665816955781     20.02575622764932
  C   -0.87210851529343     10.14137011315557     19.39747455504851
  C   5.95777628954265     -0.53481002572294     16.66344074578286
  C   -5.95714792998343     -0.56454107857172     19.55830545219929
  C   1.57999697621833      6.45720023982489     22.02730894448359
  C   -0.57673825795933     -1.36059440861680     12.44339175945613
  C   3.30144448029361     -3.78565607295791     18.50211707652607
  C   4.07697378266754     -0.56359006371713     22.42817366042631
  C   -1.94855567210737     -0.42899407658325     23.60774957683875
  C   -2.78868528335182     -3.69415060612136     19.59700449121238
  C   6.55393564257431      0.78289125256284     18.96880547501128
  C   -5.44622487637474      1.35388965635705     21.41459207017047
  C   1.19664363562830      3.88963956445358     22.87576240340850
  C   -0.59570422304085     -2.66689872374088     14.83738640060509
  C   3.46040166051531     -3.35312778074293     17.18924888736596
  C   4.51842646688574      0.71750852310601     22.11397659678282
  C   -2.37449423347132      0.89115577396555     23.50613302514363
  C   -3.46059241003734     -3.18433660180355     18.49123184681615
  C   2.68770862530034     -2.29033516889909     16.70057208878831
  C   3.74463029508855      1.55115849764231     21.29502816797556
  C   -1.91403033994523      1.70202229324743     22.45899138448157
  C   -2.95611146904312     -2.06850929164071     17.80807419513206
  C   2.81545378878172     -1.77365549560934     15.33085207317963
  C   4.14420071710063      2.92776662789767     20.96599955269806
  C   -2.32397910043244      3.10438267360342     22.30270726393146
  C   -3.61622101651673     -1.51538234877106     16.61517288220033
  C   2.91667359213604     -2.52808787512187     14.13773871781459
  C   4.65288535308157      3.89093632313022     21.87061416843066
  C   -2.38746413363311      4.08478457264393     23.31962267724363
  C   -4.10770893623122     -2.25827779682896     15.51515823551908
  C   2.82999654263888     -3.91343330137891     14.01960941419734
  C   4.84226105991214      3.73113088854630     23.24234237567464
  C   -2.00013966981330      3.92841728632042     24.64863949688655
  C   -4.00198010179293     -3.63478778467721     15.32564494197184
  C   2.88365509538383     -4.71751879107375     12.87382444728034
  C   5.30612390419028      4.64603770361691     24.19583930920115
  C   -2.00668551235759      4.85847419874942     25.69567907076937
  C   -4.42294873630959     -4.42423853637469     14.24845101966985
  C   3.03282330801838     -4.34959416364158     11.54123194081194
  C   5.69544868522997      5.97145991760950     24.03643315587438
  C   -2.39753696287591      6.19324190517481     25.68960789741937
  C   -5.06334208739093     -4.04820583026808     13.07207982288804
  C   3.13429301965199     -3.06204521118458     10.99648525876396
  C   5.68542501636853      6.74734133607627     22.86975872444080
  C   -2.85813819642194      6.96335492162685     24.61299906295402
  C   -5.42595090613932     -2.76252267627966     12.64900415272650
  C   3.11291288886712     -1.83593530690562     11.64712003981926
  C   5.29247366043092      6.38800893871325     21.58776908442780
  C   -3.04451961662223      6.59038633304180     23.28811837633134
  C   -5.23465683326729     -1.54655447498103     13.29211328153078
  C   3.01213170362447     -1.55133099648233     13.01803500177846
  C   4.83276207248043      5.15350842368659     21.10277198661359
  C   -2.85118779304524      5.34423151757737     22.67454719915164
  C   -4.66168932811027     -1.27615878891902     14.54295955344649
  C   2.96156764936698     -0.26305765356932     13.56753146602902
  C   4.42683384986740      4.91277127038974     19.78357782133693
  C   -3.04343114482957      5.08072211304631     21.31238107780419
  C   -4.48341161995956      0.00382717944817     15.08237187561430
  C   2.84219265433144     -0.39039851982428     14.98236327442480
  C   4.01891057335075      3.54875874736830     19.68624595806857
  C   -2.71729612230239      3.71384480737569     21.07401919747227
  C   -3.84557722464974     -0.13147326408300     16.35015920590529
  N   2.78003352983475      0.64084602366033     15.85115238572325
  N   3.59466997476378      2.94933531289083     18.55516740710102
  N   -2.77945571545109      3.09829936659088     19.87596968184669
  N   -3.51774122215181      0.89484460533294     17.16311993363845
  C   3.10556719329404      1.01170116404081     12.85359019856018
  C   4.45700315243539      5.86395986403078     18.66550584402645
  C   -3.53348371829329      6.01427308801274     20.29122387566520
  C   -4.88118006066098      1.27847458762661     14.47167316521925
  C   4.24330373061487      1.45693416781142     12.16747726195035
  C   5.59190155684421      6.47461351242717     18.11473024884679
  C   -4.80277877500417      6.60214398812079     20.22665031193029
  C   -6.18443766230507      1.71799342871942     14.20406485869892
  C   5.45530677451715      0.75615431094855     12.08326234957458
  C   6.91201505416308      6.22536585821747     18.52104354997208
  C   -5.85193228416231      6.34384017782307     21.12160575825222
  C   -7.35148711260663      1.02139680201801     14.55361531860320
  C   6.64709697338860      1.11798683554780     11.46898626658936
  C   8.10346805918901      6.74324653149224     18.03157873721254
  C   -7.15094405485634      6.83363992598177     21.12975931001839
  C   -8.68162709242226      1.38369738444525     14.38916208532474
  C   6.96400449836102      2.30110913135403     10.78847686533716
  C   8.30412267399014      7.63187359033764     16.96704894078559
  C   -7.76997210852818      7.70232050055185     20.22018738780215
  C   -9.21142108037355      2.56430126266776     13.85136976107278
  C   6.15789624721130      3.41147163851315     10.56107176985387
  C   7.35378762419438      8.21196230661686     16.13401469975296
  C   -7.23236267171865      8.28612903234021     19.07879782596978
  C   -8.53245486681536      3.66563516463542     13.34089816471067
  C   4.82243334022332      3.63119448116960     10.92104758754152
  C   5.95790615048191      8.10091507900441     16.16040698102980
  C   -5.93671861845018      8.19116021315415     18.55394840128568
  C   -7.15537832116255      3.87499673168706     13.19451046504230
  C   3.93476726487639      2.79719267575910     11.59799252185362
  C   5.13664712857086      7.38691153939141     17.03095597335026
  C   -4.83059444850480      7.49444378963064     19.03463562111041
  C   -6.08905903492909      3.04056622780368     13.52484997790401
  C   2.60476279654276      3.10417062927193     11.97025173396486
  C   3.72398880528274      7.29306039183641     16.98052910655075
  C   -3.55409387043986      7.40739661459029     18.42778209610245
  C   -4.71095566461292      3.33618519705697     13.39860549034469
  C   2.09988377369658      2.01680685430984     12.74534210933131
  C   3.30941409709685      6.36462275777475     17.98256742602384
  C   -2.76669068365575      6.49193893391092     19.18884393990878
  C   -3.97379494315625      2.26214214357214     13.98252724383738
  N   0.86901347505141      1.94548048438714     13.29014034995962
  N   2.03306292777031      6.01321551129175     18.25189924556893
  N   -1.49907405588757      6.12587110069020     18.91040948181936
  N   -2.62818037757147      2.18732213265551     14.05882519538452
  C   1.87539848640355      4.33987389878031     11.65197275665507
  C   2.83726071092631      7.99099204821465     16.03715184472859
  C   -3.11129508142725      8.09781491803133     17.20847841310504
  C   -4.11150021005864      4.54422164073009     12.81605460933951
  C   1.90042137902780      4.91924877577400     10.37503973404679
  C   3.01545934908422      9.34128156469914     15.70317508030028
  C   -3.41001312963064      9.44371533284129     16.94764736064382
  C   -4.57425411028728      5.12467171812989     11.62685245414298
  C   1.22219546192195      6.10778054157791     10.13085003775102
  C   2.17045912217339      9.95444572445494     14.78550754553025
  C   -2.99213397366638     10.03778253410739     15.76201194772417
  C   -3.95819976501146      6.26296303678397     11.11929368019335
  C   0.50252676665899      6.69254628230329     11.15965401976659
  C   1.12891002056032      9.22300270144805     14.24041378652288
  C   -2.24405770426305      9.29373712552616     14.86383632411497
  C   -2.86306424210474      6.78968117607915     11.78503337351886
  N   0.44264037963380      6.12798804843035     12.37636795323381
  N   0.92434397178212      7.93957392781985     14.57971436270311
  N   -1.91896584926227      8.01675112098922     15.12061541834841
  N   -2.39767784081074      6.22898979332543     12.91305330477148
  C   1.11199597759001      4.99842157316344     12.62671790512284
  C   1.75682197728754      7.33087715141877     15.43129074642312
  C   -2.34718918120045      7.42734681779835     16.24158949350372
  C   -3.00903338177478      5.15811902400937     13.42829236968821
  H   1.16939723744998     -0.85473737007754     17.28907379032068
  H   1.90598392905371      1.59610352438660     20.13832736933337
  H   -0.66467599492170      1.67408927569778     20.68258808202115
  H   -1.34182158131580     -0.61485511754477     17.84917175013832
  H   2.25373813364886     -3.42607623323277     20.36217573852925
  H   -0.73085356428622     -1.96306043792295     22.68570584260052
  H   -1.06601599049962     -3.43824614763387     20.88340899378442
  H   3.88464801004722     -4.61743528589479     18.89964788668314
  H   4.65973997574068     -1.21986126195757     23.07596612694547
  H   -2.28717519819640     -1.07400033322290     24.41975496906634
  H   -3.16166212094439     -4.56766472479796     20.13347886251035
  H   4.20307218709459     -3.83112810863959     16.54629782210271
  H   5.48035638122265      1.06750102003427     22.49569531275539
  H   -3.08463475685671      1.28937107000881     24.23494787542779
  H   -4.39512707806235     -3.64590586644289     18.16354904841555
  H   2.68636327751034     -4.46348558459799     14.95445251284336
  H   4.58057571282965      2.75042769813497     23.64965803017602
  H   -1.62594094228953      2.93761546719865     24.92364443941097
  H   -3.50201257077209     -4.18955393010000     16.12507264637320
  H   2.79349676795487     -5.79215448349917     13.06006470752010
  H   5.36704710040320      4.25492943657128     25.21614699686351
  H   -1.65094236159824      4.47333396792437     26.65649101897088
  H   -4.21379473167967     -5.49351983859550     14.35226040395583
  H   3.06116425163677     -5.17314235733560     10.82108829582861
  H   6.03818549472771      6.47968416849545     24.94303065675251
  H   -2.32023006456620      6.71589382887377     26.64808535128475
  H   -5.30369214782240     -4.86130921434149     12.38008889736255
  H   3.22523113850994     -3.01502636695578      9.90690097284507
  H   6.01286426529632      7.78491113507626     22.98754125400888
  H   -3.08836911427025      8.00813095681652     24.84400249475276
  H   -5.90683855021662     -2.70544691535485     11.66746982383304
  H   3.16763438455326     -0.95161332142772     11.00299889333849
  H   5.33267750422239      7.18507728009843     20.83768375053171
  H   -3.38675312797888      7.38168692245512     22.61228798639118
  H   -5.56794552130269     -0.65871634619792     12.74399388148447
  H   5.45617182730952     -0.21560099807848     12.58869659529797
  H   7.00779660419287      5.50538201889091     19.34078687305044
  H   -5.60226237304711      5.64145369487758     21.92429338796829
  H   -7.17608825567008      0.05782082279669     15.04405983440115
  H   7.45596759449614      0.38467630485774     11.54590883447569
  H   9.01053568152771      6.39194271097374     18.53284560514033
  H   -7.78315303738666      6.47892346090362     21.94973452581848
  H   -9.41551649882206      0.65632640663812     14.74975320154874
  H   7.98340023868122      2.36440644112522     10.39532172864488
  H   9.34619492723387      7.88663443770780     16.75064800816372
  H   -8.81805722359289      7.93909415417046     20.42819137787863
  H   -10.30350775048915      2.63520064893478     13.84669194146718
  H   6.63410148080337      4.24069401875318     10.02861263353035
  H   7.74920296900182      8.85107691510657     15.33860809654474
  H   -7.91859386448894      8.90998294571524     18.49763412938745
  H   -9.16324602722714      4.49367595060809     13.00314925329969
  H   4.43371908541941      4.61388316770355     10.63803419530151
  H   5.44737322299369      8.65121305559704     15.36495201757332
  H   -5.78847210977795      8.73711519156510     17.61763666945405
  H   -6.88690375123732      4.84906200365078     12.77459978858611
  H   2.43784735673763      4.42493520019684      9.56263251559276
  H   3.80972149692219      9.92054339596182     16.17865354419398
  H   -3.96037774283210     10.03303114566326     17.68442518862925
  H   -5.40572435369550      4.66907256877270     11.08456619861683
  H   1.23748769139284      6.57861971291974      9.14697913348786
  H   2.30196712505201     11.00042233594603     14.50507850566405
  H   -3.22753956470783     11.07891702354419     15.53696925667577
  H   -4.30951795817104      6.73326354961627     10.19982544128128
  H   -0.03993796527839      7.62993602614017     11.01740107301288
  H   0.44044525975786      9.66480774292154     13.51703869780891
  H   -1.89441036885873      9.71723857054808     13.91969144165709
  H   -2.34705041756827      7.67842826305782     11.41601929833025
  H   1.04187401952211      4.60072204815976     13.64263907389818
  H   1.55490269026007      6.27884038368520     15.64804634384145
  H   -2.07265027867000      6.37862745904379     16.37894194556884
  H   -2.60347308231806      4.76512161141053     14.36355949173659
  H   3.07658917186625      0.45911846178118     16.81363358659058
  H   3.67261940858845      1.92911122406171     18.49338780032514
  H   -3.14239417853099      3.59029394909621     19.05646611771597
  H   -3.79889225962751      1.84607616674656     16.92033343558453
  H   2.96208377615805      1.59381131196511     15.52623138752719
  H   3.64193034381790      3.44232224721982     17.66120995675239
  H   -2.89074887563062      2.08141331010355     19.86416112366152
  H   -3.42413363853358      0.70105213591771     18.16482288994153
  H   0.13958050191573      2.55697685722821     12.91755006424217
  H   1.29823022600322      6.66395116566967     17.96463502509672
  H   -0.93332729341713      6.75828776121904     18.33942553981620
  H   -2.09362285958199      2.73634309765181     13.38094393814982
  H   0.54626722945768      1.09409636596983     13.75479847101583
  H   1.81640873697543      5.45834649908889     19.08336456712572
  H   -0.96987373427280      5.53474774214862     19.55673986225712
  H   -2.17470711859199      1.32693810973798     14.37722562020889
  H   -5.62999787502998      2.05776869281579     20.59165935556459
  H   0.57229366250065      2.98788786245736     22.83740345672152
  H   -4.74531822883154      1.78835397732000     22.13898069786138
  H   1.26082592444523      4.25877672482882     23.90857237835808
  H   -6.38232645101574      1.07763733223580     21.91958483679539
  H   2.19085552897566      3.69216192803952     22.45562984865596
  H   3.72267101223882      5.41924441365984     13.44910330173019
  H   -5.55725687794464      4.90830440505426     15.25474362835929
  H   -3.12145890273510      3.35492952369910      9.65053592559488
  H   -0.90113658817362     10.74918680143572     18.48235366798071
  H   -6.13961839130510      0.29490299797569     18.89979021840224
  H   2.56301209746731      6.10700744189253     21.68613854721633
  H   5.51898630017904      5.49518018903486     13.50336289220117
  H   -4.95018725213502      6.38533674817936     16.09546407858038
  H   -3.79965746280157      2.22270384920413     10.88910659425601
  H   -0.65940670464223     10.75509263257164     20.28349090905868
  H   -6.87053563458829     -0.85123542996678     20.09774788047432
  H   1.61017047219286      6.78425325729395     23.07590250149287
  H   4.54240038107586      5.99086127904445     14.95299815059950
  H   -6.67522752942141      5.91336980313147     16.27312959255841
  H   -3.23536158163005      1.57520610725777      9.30824354184441
  H   -1.81660771128201      9.59748231520734     19.53468990620927
  H   -5.58265754119714     -1.41951945649051     18.98198408295809
  H   1.21894841401214      7.27154985540649     21.38528917374911
  H   -0.88739223617278     -3.58516263169323     14.30964065844535
  H   6.36586064502670      1.70296719431211     18.39921146656581
  H   7.58887375984433      0.43720601580982     18.84207663798066
  H   -0.96340831662096     -2.69591936066106     15.87085425961296
  H   6.34025151517930      0.94020602110229     20.03306589352954
  H   0.49071462513578     -2.51531943518214     14.81755477703406
  H   -0.92619939812401     -0.49520955086000     11.86451115228096
  H   -0.88316489462328     -2.29367504011254     11.95033907734834
  H   0.51226776636069     -1.31695785307956     12.57962826182989
  H   5.32637632240560     -1.26754696209397     16.14419650936791
  H   7.00882746022628     -0.85188383270436     16.62155884770203
  H   5.82163332579399      0.46222415753857     16.22337250389923
  H   2.49531170247878     -2.00787747156930     22.11506558601738
  C   1.82915830524145      9.97423796579128     18.98296045736874
  H   2.69010191626381      9.31650600719044     18.79986182607369
  H   1.99113518504906     10.55905849055332     19.89890478125227
  H   1.64367555086104     10.62509351918325     18.11741684289005
  C   6.06017578148635      3.73869235174171     15.76055394437216
  H   6.94471020345025      3.94913584577414     15.14368494420834
  H   6.16711976776334      2.76256564006208     16.24844394138427
  H   5.89751509713537      4.52379465420527     16.51117101256379
  C   -0.42699626479527      2.44189862430630      9.37088457049868
  H   -0.65410130366588      1.71149192135613      8.58232055706545
  H   0.61543463753757      2.32867866343563      9.69709315835484
  H   -0.62448944203453      3.47058161915714      9.03862362365371
  C   -6.43207417581317      3.27497363289137     17.44103390248543
  H   -7.42743878951414      3.70327506963063     17.62197913346989
  H   -6.18726020717606      2.53934619851501     18.21721594238548
  H   -6.36489795777672      2.81296488314040     16.44778038824197
