# Supplementary material for: Solvent-Directed Social Chiral Self-Sorting in Pd2L4 Coordination Cages
Source: J Am Chem Soc. 2024 Nov 17;146(47):32748–56. doi: 10.1021/jacs.4c12525 (PMC11626499; doi:10.1021/jacs.4c12525)
Supplement: Supplementary file 2 — ja4c12525_si_002.zip [file ja4c12525_si_002.zip › raw_xyzfiles_All/BAAZU-1/cage_explicit-solv/dmso-solvmol8-SRRR+solv.xyz]

306
Coordinates from ORCA-job calc
  C   6.13570587398221      6.71497344153720      1.53144121664145
  C   5.32089142325028      7.78136922882562      1.89593339668582
  C   3.99434134753468      7.75299759219078      2.34866450958897
  C   3.15951991538354      6.65778689557443      2.52633122149777
  C   3.41811255677107      5.29149216469983      2.33307113487635
  C   4.70416444975809      4.66495334151177      1.91264158189655
  C   5.86506665864396      5.33991535381586      1.54607752927253
  C   2.48345136347384      4.26615746692546      2.51778911275306
  C   3.13634398955886      3.02545403747718      2.25553268636534
  C   4.49254977099632      3.26546298942985      1.89184371461330
  C   1.09160007326923      5.67502323847100      6.52879192045536
  C   -0.18249222298729      5.77122086817936      7.10594375125181
  C   -1.41730087307351      5.47946955019553      6.53606991441457
  C   -1.71718640048898      5.04733117694547      5.23750245977549
  C   -0.86576752336938      4.79082317657819      4.16666875164745
  C   0.62221930424469      4.84645141928552      4.18723694892029
  C   1.44087770878462      5.25624597372725      5.25129639343597
  C   -1.24396222918206      4.34206727748590      2.87931400944334
  C   -0.05616241230186      4.09350152467792      2.13647164040784
  C   1.08224731794631      4.40409159055648      2.94130613178468
  C   5.48231523046495      2.21018073633963      1.63742893300649
  N   2.53164710326276      1.81838794192488      2.35257176028955
  N   0.01921517920837      3.62815237733747      0.86578987485735
  C   -2.62000985855170      4.20900737105938      2.38046037410495
  C   -3.60024577063089      5.17825982972746      2.63911826839863
  C   -4.90833352082375      4.98931092184085      2.20700283415335
  C   -5.21296630658050      3.85822255170607      1.46699155936033
  N   -4.26863440734287      2.95463709654867      1.16480250865670
  C   -3.02153041923884      3.09966525143216      1.62433489943188
  C   5.12664752031947      1.05651442633553      0.92202556811364
  N   5.96498970355996      0.03488915797884      0.73005850403461
  C   7.23316403079037      0.10970231911645      1.16352211351181
  C   7.68598273058396      1.22363254019235      1.85210075854626
  C   6.79971330922261      2.26446065973593      2.11527531168256
  H   7.13875938573117      6.98346107260297      1.18581472257033
  H   5.77207830628509      8.77470330890898      1.81017478943545
  H   3.54660947408046      8.72684577511291      2.56903564825507
  H   2.14059368597911      6.88605548434117      2.85732240282307
  H   6.69198429567852      4.71298692139920      1.20148776866151
  H   1.92825308805695      5.94750165625706      7.17927398414176
  H   -0.20678624613005      6.10837553935624      8.14677964919428
  H   -2.28389647418786      5.60094786029940      7.19334025833945
  H   -2.77947568752035      4.87224538227607      5.04837398758182
  H   2.51481435282146      5.23626164768843      5.03458174397999
  H   1.68590727364372      1.73433041398967      2.93056031485878
  H   3.12474982511107      0.99891218793744      2.40232811357968
  H   0.88079471275392      3.80513773962412      0.33431920835777
  H   -0.81809409170325      3.67610056309565      0.29715054120141
  H   -3.33556494490619      6.08988202621871      3.17929152486820
  H   -5.68642616220500      5.72426287766346      2.41822949065932
  H   -6.21858362852872      3.67379477156516      1.08136883441176
  H   -2.31952268327458      2.29589963450518      1.38652638768046
  H   4.13056415342168      0.95271644082377      0.48597761360873
  H   7.87875300180122     -0.74892753517515      0.96350066119878
  H   8.71729412693886      1.25676901466609      2.20635500074700
  H   7.13038853911726      3.11692007699685      2.71237777278012
  C   2.92097682560412     -1.84910349102164      8.12594346761439
  C   1.77670166666970     -1.85260517701289      8.91321866582847
  C   0.44033637568330     -2.02295363528331      8.51735365810447
  C   -0.07227506478777     -2.19552762134469      7.24106028827087
  C   0.60188999088406     -2.26560795970892      6.01129464679020
  C   2.07295362141638     -2.25283324715491      5.77951474696572
  C   3.05354748229287     -2.03781786929181      6.74185997923284
  C   -0.02332529001833     -2.35248687676117      4.76498287495064
  C   0.98782301669420     -2.39642206104650      3.75985135909713
  C   2.27271003120472     -2.38225160013766      4.37922979303485
  C   -2.45270137914252     -6.00466879705350      5.55171931745957
  C   -3.79281758899110     -6.32524828458443      5.29598169595919
  C   -4.78125082427101     -5.52905019430003      4.72740695201278
  C   -4.71454293864540     -4.20060083573276      4.28817694547966
  C   -3.64050650915252     -3.31366430224152      4.30090636229035
  C   -2.25223630775411     -3.61958368870209      4.74747286315425
  C   -1.77723651728304     -4.81828936604184      5.29979165494668
  C   -3.62271947727930     -1.99186453822205      3.79444346764497
  C   -2.29293595526806     -1.48514228050431      3.92693851457744
  C   -1.46238360129981     -2.48959994167065      4.49826862624738
  C   3.55524771859087     -2.62482032933218      3.70113702965716
  N   0.74005506630239     -2.45847836732715      2.43122712326538
  N   -1.87570576005660     -0.25286484085940      3.56465721630679
  C   -4.71260114351160     -1.26485657502153      3.13276831379622
  C   -6.05614892697056     -1.29543593028251      3.53557017712168
  C   -7.01564998073871     -0.57859094890714      2.82555160326266
  C   -6.62248020373829      0.20019871482649      1.74871657670788
  N   -5.33462537004560      0.24848026788871      1.36915256817124
  C   -4.41540454789320     -0.46868938302201      2.01621031033064
  C   3.82975423945284     -2.13284016343104      2.41512077107940
  N   4.96110838794995     -2.41318978815436      1.75627618271721
  C   5.90783935269585     -3.17115402987782      2.32920901691478
  C   5.73105352766003     -3.69850672301731      3.59850362279412
  C   4.54571308680414     -3.44018964898236      4.27607760864701
  H   3.86119535143544     -1.67698116774823      8.65902040317343
  H   1.93675351153976     -1.69799628535400      9.98483871837980
  H   -0.29899174438111     -1.98963663470078      9.32356150945828
  H   -1.16329502796818     -2.26392858677062      7.16499472907497
  H   4.08157290628904     -1.97530973354589      6.37251748294522
  H   -1.85121437438659     -6.80460692984875      5.99448628842201
  H   -4.09795760287662     -7.34014637107346      5.56907817515000
  H   -5.75795983255909     -6.00684186851324      4.60257669649272
  H   -5.64449416392770     -3.82021489821274      3.85620517730288
  H   -0.71189334169215     -4.80927921277603      5.55566962528413
  H   -0.22090829816973     -2.60203156923436      2.11604938786594
  H   1.42706606527663     -2.94747879438909      1.85047774692118
  H   -0.93789258068088      0.05060244467154      3.84793981351540
  H   -2.56809725816628      0.50441359717065      3.60362204894973
  H   -6.35191913908473     -1.86264416602122      4.42060084610918
  H   -8.06485788047788     -0.59558685305916      3.12384232664399
  H   -7.33098478451642      0.80295295160958      1.17583628224277
  H   -3.39315458200572     -0.40855750203855      1.63759327716813
  H   3.11100688945727     -1.49909577305665      1.89085751641449
  H   6.81741897058151     -3.35638353296042      1.75320500034657
  H   6.50741010841295     -4.32788371369992      4.03585830323601
  H   4.37383616905430     -3.90215951952408      5.25040421243176
  C   3.87032556032481      0.40461842549979     -8.28989059779810
  C   2.84236160190654      1.05513506458645     -8.96761388566104
  C   1.84556882268581      1.89406629575575     -8.45320533303675
  C   1.62818910727318      2.28630345196098     -7.13777842935792
  C   2.35162341644916      1.96398925416568     -5.98236038821572
  C   3.56609721430323      1.10395761850385     -5.88279119040509
  C   4.18966268397173      0.42446570734594     -6.92743012498944
  C   2.02341493839646      2.38593295288895     -4.68735353233284
  C   2.97227669714995      1.83345759541063     -3.78558863665901
  C   3.90776243566854      1.04083334753175     -4.51446819512298
  C   1.78187169632052      6.79319483637946     -5.32188585566744
  C   0.83518923001516      7.75034302615437     -4.91902252903970
  C   -0.38469059594667      7.55341359268157     -4.28573539580657
  C   -1.00711077388598      6.35647028727918     -3.89724034456315
  C   -0.54584016020114      5.04952593795762     -3.99872687576425
  C   0.78149534752843      4.62182425849330     -4.52018803226309
  C   1.75828549753556      5.42090868532402     -5.13835340424195
  C   -1.19365963577656      3.88316525773667     -3.51403806842194
  C   -0.28731207144090      2.79187159634232     -3.65305281226203
  C   0.90521066061686      3.25094327349154     -4.29113142042501
  C   5.01582594121684      0.31637528551119     -3.88165331967697
  N   2.97362413749832      2.04747227019677     -2.44766616463165
  N   -0.50690683726728      1.51683053667699     -3.26682181730833
  C   -2.59114267273046      3.77948085183734     -3.07091894576084
  C   -3.62850583831776      4.45052789426822     -3.74024762531614
  C   -4.94725033235265      4.29658548797064     -3.33010697977303
  C   -5.22698862568978      3.44022146385218     -2.27688499836483
  N   -4.24860015779951      2.77205728192411     -1.64738687135570
  C   -2.97315212337522      2.94239041421526     -2.01246597115196
  C   4.77705129462166     -0.36343508943027     -2.68152816645809
  N   5.74559826334850     -0.94694064926845     -1.97397728670493
  C   7.00834382223696     -0.94232702305931     -2.42745429918975
  C   7.33092011494738     -0.33363963733661     -3.63107412623482
  C   6.33378278346105      0.31283093196457     -4.35541181235518
  H   4.52211075038260     -0.21958414040489     -8.90910446337558
  H   2.80259793736950      0.88051084698778    -10.04738828136862
  H   1.13045768678812      2.28301001139139     -9.18490017681231
  H   0.76134484852022      2.93443333672042     -6.96654800095431
  H   5.04285009259948     -0.20126404621962     -6.64693090931227
  H   2.67201215021398      7.18991724901571     -5.81989364433744
  H   1.09379804147073      8.79152642081549     -5.13614712319499
  H   -0.95205871790885      8.46148001618826     -4.05908597481665
  H   -1.98076760665359      6.48420283459858     -3.41413442191626
  H   2.63739332736815      4.87104231473333     -5.49270339347083
  H   2.44439263331877      2.85654883931392     -2.10193909886584
  H   3.88557248438315      1.96009839301650     -1.98566386399838
  H   0.17009502072349      0.78875759523636     -3.51030671978554
  H   -1.47497871479209      1.18861533990118     -3.23457422150634
  H   -3.39963780257824      5.07920440671759     -4.60376648801957
  H   -5.76258969351077      4.81438350034411     -3.83725628164843
  H   -6.24837219524674      3.27980027403885     -1.92408916222316
  H   -2.22682983246008      2.38143221779065     -1.44482803603743
  H   3.76768150434507     -0.41137321730456     -2.26584557564957
  H   7.76175927964460     -1.43028810971006     -1.80460941476440
  H   8.36538070287440     -0.34118787405705     -3.97774576086937
  H   6.58874791822559      0.84881818626451     -5.27260072605478
  Pd  5.31757248420279     -1.69342884248770     -0.13214403630988
  Pd  -4.75795287596067      1.47787118043808     -0.14769239117621
  C   2.29059549722038     -6.62290476482501     -6.19163839528011
  C   1.11557169787514     -6.80336504934807     -6.91491820263120
  C   -0.18599999866479     -6.41754315199984     -6.57158474670515
  C   -0.63215196263678     -5.76896494156394     -5.42648160144642
  C   0.08455435231261     -5.35149682118113     -4.29503391150522
  C   1.54296766851577     -5.51410905498282     -4.04496846223471
  C   2.47913435207613     -6.04978169883057     -4.92910197869238
  C   -0.46617668082616     -4.66760875974527     -3.20008888103153
  C   0.58975813499080     -4.39245588167074     -2.27747544243621
  C   1.81250793920408     -4.91828339591492     -2.79295861378381
  C   -3.71288128970588     -7.70149144624041     -2.77344196785257
  C   -5.09682155010821     -7.59326518904024     -2.59428363923711
  C   -5.86903089501973     -6.43942111826640     -2.48839963489662
  C   -5.47719310984850     -5.09858634898170     -2.55567747613645
  C   -4.21052591167599     -4.54995979435442     -2.76009737709569
  C   -2.93173518955669     -5.30040057770166     -2.89987416034989
  C   -2.76474447817100     -6.69252325427244     -2.89841535552374
  C   -3.88184727050227     -3.17821916683557     -2.77223137935195
  C   -2.46672784277596     -3.05840940543248     -2.92366682303315
  C   -1.89056348544364     -4.36295991666756     -2.99578256453133
  C   3.12949260252429     -4.81214880790520     -2.14726626384828
  N   0.45497281845206     -3.73860982697094     -1.10625470929383
  N   -1.78652877008579     -1.89692899834126     -2.99277125593256
  C   -4.80801219370653     -2.05028508084431     -2.58704906074005
  C   -6.00855531212259     -1.91899949973110     -3.29771451408519
  C   -6.83076048943692     -0.81672819658284     -3.08293541542238
  C   -6.43587329371917      0.14931086248011     -2.17154280969848
  N   -5.28918907112840      0.03103938990659     -1.48488551563968
  C   -4.50286387009301     -1.03281292737097     -1.67303278205595
  C   3.55697110229475     -3.60280753830154     -1.57978591074351
  N   4.74698608408529     -3.46144721859826     -0.98820474564898
  C   5.60172050430141     -4.49603279562444     -0.94106711221298
  C   5.26516698847524     -5.73096248219984     -1.47119537954066
  C   4.01481885459215     -5.89532460382353     -2.06015141680353
  H   3.20460154925534     -6.97829919017193     -6.67753121049334
  H   1.22493906498573     -7.29452100635938     -7.88680375022481
  H   -0.95749886653329     -6.64064897267280     -7.31513531151436
  H   -1.70184680497503     -5.53601127397924     -5.39995441630869
  H   3.52162653560775     -6.01168908388456     -4.59890977720283
  H   -3.31751267387969     -8.72152186745833     -2.80447814139089
  H   -5.64063489646518     -8.53939784527819     -2.51179485921408
  H   -6.93883294931019     -6.60050629002878     -2.32300512650237
  H   -6.28883091583210     -4.37826602855281     -2.41398172919467
  H   -1.72678436505180     -7.02739533780726     -2.99727129173822
  H   -0.47197269595080     -3.50498633077766     -0.74433434698592
  H   1.17629545382650     -3.86912156011435     -0.38895268054362
  H   -2.29135994775131     -1.04746767793726     -3.26535027241352
  H   -0.78438279922567     -1.89060891187344     -3.19361537921893
  H   -6.28831448043276     -2.67167493603415     -4.03908170332990
  H   -7.76824289789325     -0.69431990691530     -3.62714545699157
  H   -7.05079741633403      1.02909465451849     -1.97085589195623
  H   -3.58904549527359     -1.08215533221588     -1.07537079723932
  H   2.91040992031745     -2.72195376526656     -1.60275853063966
  H   6.57022495425831     -4.32416929239123     -0.46617645373924
  H   5.97346117853334     -6.55815731666246     -1.40414794409154
  H   3.71648650874067     -6.87481673665116     -2.44087965245375
  O   0.92087961480762     -1.01911659860166     -3.69130039748556
  O   0.53464723600466      1.11631796768396      4.18247289827976
  O   5.71783402522991      2.23716706759739     -1.57664117034645
  O   2.33756362684724     -4.34114528910069      1.00690873656562
  O   -3.15363824041709      0.51023240899014     -3.80054220407706
  O   -3.66754885159041      1.88379013036508      4.17176234061456
  O   -1.69379127058233     -2.97506810110430      0.70868878457672
  O   2.05962792874533      4.33175644093648     -1.00025181614564
  S   1.30829566593524     -1.10529831344856     -5.17678638003129
  S   0.99032918913264      0.89132012325491      5.63273006506676
  S   6.01368736529718      3.73367424420519     -1.65385201065927
  S   2.07446294571713     -5.79580182519472      1.42793421962774
  S   -3.77064122761360      0.99965016799503     -5.11782526147868
  S   -4.94806217753171      1.66409572874834      4.97583087912852
  S   -2.40518755114405     -4.14381046120597      1.40888657272573
  S   1.88592002549120      5.71869054150650     -1.63582733749291
  C   2.62273387536722     -2.31804630647359     -5.25055876076285
  C   -0.05756284372039      1.96433272185696      6.61260338445945
  C   7.80271458494341      3.84465878449111     -1.69166918862788
  C   3.67973534113359     -6.44408020054434      1.88429651282369
  C   -2.40634551393868      1.59475492110971     -6.12497603611544
  C   -5.20490502698247      3.19486921431061      5.87491802334271
  C   -1.86659843520246     -5.63862488266007      0.57402933170816
  C   3.35328889412453      6.63972926248645     -1.18101868533727
  C   -4.15291518391252     -0.48372368322127     -6.05238383989610
  C   -4.47365101259363      0.61758171022302      6.35773590975074
  C   -4.09152542854327     -4.10484449416746      0.80710501273839
  C   0.68497693334753      6.57712194613251     -0.61649018736546
  H   -3.61845750454630      1.07588963517008      6.87422234843252
  H   -4.55831072342959     -3.19610935143506      1.20777533888494
  H   -4.18730101658270     -0.35685989007680      5.93690474452865
  H   -4.62147667838377     -4.99368362401670      1.17627433422893
  H   -5.33217916884519      0.49680025827897      7.03288682154653
  H   -4.06707610622755     -4.07861345688903     -0.29037759548689
  H   3.50041970164588     -1.86875060350280     -4.76879064812300
  H   0.20086478240464      1.84431240131739      7.67373175502110
  H   8.17785088624447      3.19686987468170     -2.49652903520970
  H   4.13402023279640     -5.77171986524158      2.62437197994722
  H   -4.29836160446880      3.43062169778575      6.44972943510526
  H   -2.06606263406144     -5.55372399438048     -0.50227014843594
  H   2.84543773748882     -2.54250418051603     -6.30271813329439
  H   -1.08649038730451      1.62570990089540      6.43084317721856
  H   8.15766437228378      3.48929073181582     -0.71477488797532
  H   4.28248823673770     -6.47336924545501      0.96833671612819
  H   -6.07733321879864      3.08221024718884      6.53356633079590
  H   -2.40114838775030     -6.49039312180592      1.01691966509847
  H   2.29868379223921     -3.21423517471732     -4.70503735180650
  H   0.06451066484344      3.00376588951576      6.28290009158304
  H   8.09867766288516      4.89158142672367     -1.84459273542910
  H   3.55288840142792     -7.45823187985496      2.28699735988417
  H   -5.39861931346522      3.97141252742276      5.12310658440979
  H   -0.78926849072647     -5.74166119813843      0.75153463749537
  H   0.99383759816280      6.52716992290014      0.43758085111243
  H   -3.26549330164014     -1.13049889035134     -6.07629108095214
  H   -4.46260443673836     -0.19069062397532     -7.06470970680214
  H   -0.27725957579409      6.06954794763216     -0.76465382944099
  H   -4.98146892851317     -0.98520766621572     -5.53888448928840
  H   0.61761736577725      7.61685809732122     -0.96549784026187
  H   3.46377503055362      6.63861389365896     -0.08974549680250
  H   3.26518007473641      7.66111850810764     -1.57596843422567
  H   4.20175729138704      6.12713760200371     -1.65003885705238
  H   -2.03930009970442      2.52519252246131     -5.67221841238223
  H   -2.78747820141981      1.79985678508980     -7.13475365526954
  H   -1.61001456892595      0.83823661864046     -6.14397275449416
  C   0.01189810492386     -2.05601037964086     -5.97155742798640
  H   0.28663460219958     -2.20523895826610     -7.02490020802843
  H   -0.90493333915929     -1.45804173908042     -5.90314123771484
  H   -0.11549973484528     -3.01508151141871     -5.45135390172209
  C   5.65995443701397      4.21237784239607     -3.35076676450206
  H   5.99805230470490      5.24582069515997     -3.51167773666641
  H   4.56978500979481      4.15127977388092     -3.47315920730817
  H   6.16445156809044      3.51486189004432     -4.03419705723944
  C   2.55332036096290      1.75185153807364      5.79416268971989
  H   3.28576740186604      1.19309178646690      5.19679486821394
  H   2.84571530694924      1.73925108719174      6.85343214622549
  H   2.44330673680981      2.77931991260368      5.42134162021606
  C   1.33618762389236     -5.71886064126742      3.06430569228071
  H   0.35757209579714     -5.23399791040603      2.95722337246535
  H   1.97939638201087     -5.12818932347682      3.73120890602874
  H   1.21036112441300     -6.74537747546301      3.43513032256245
