# Supplementary material for: Solvent-Directed Social Chiral Self-Sorting in Pd2L4 Coordination Cages
Source: J Am Chem Soc. 2024 Nov 17;146(47):32748–56. doi: 10.1021/jacs.4c12525 (PMC11626499; doi:10.1021/jacs.4c12525)
Supplement: Supplementary file 2 — ja4c12525_si_002.zip [file ja4c12525_si_002.zip › raw_xyzfiles_All/BAAZU-1/cage_explicit-solv/dmso-solvmol8-SSRR+solv.xyz]

306
Coordinates from ORCA-job calc
  C   -5.27415802283878      3.67080934939127      6.38151653555116
  C   -4.28191550367682      4.07943570546901      7.26517390506122
  C   -2.93633285949230      4.36624494761778      6.99532752774775
  C   -2.26089834802204      4.30842058174348      5.78453136489293
  C   -2.74126003115787      3.98206143508102      4.50621633875203
  C   -4.13805594356587      3.63282738082233      4.12215172094444
  C   -5.21161890347237      3.47464272772865      4.99543340592140
  C   -1.94866375777876      3.91364655943838      3.35356716477704
  C   -2.79135825843285      3.57465170357828      2.25814826354697
  C   -4.12668999200849      3.37959585846367      2.72779021485398
  C   0.02311832812868      7.92064876627215      3.56494044331663
  C   1.36235055045271      8.32167064742261      3.46521896647326
  C   2.49512074231664      7.53052128809703      3.29939564064560
  C   2.60365630924721      6.13659143140318      3.21618347465800
  C   1.60535059756137      5.16479381522115      3.26248970416759
  C   0.13738166406297      5.40691291106645      3.34096478347727
  C   -0.51239970989224      6.64033323665512      3.50025425135225
  C   1.78853959730804      3.76679275405498      3.17417814541329
  C   0.49900848172848      3.15411793951084      3.14272601450188
  C   -0.50298757077096      4.16751089290170      3.25872277130818
  C   -5.21258760054156      2.85816872022810      1.88913553116993
  N   -2.36832534284707      3.46015804076344      0.97892248207441
  N   0.25313329602353      1.83456466502367      3.03537193199636
  C   3.08577635074321      3.07091475488173      3.23941411496481
  C   4.02923523355486      3.40616605374759      4.22326234168340
  C   5.24182655027018      2.73228552589345      4.29708098524863
  C   5.49664299918719      1.71615241817774      3.39010385270374
  N   4.60022122243939      1.38097715844160      2.45027631460402
  C   3.43239091448394      2.03201799767060      2.36640362802369
  C   -4.89743532626110      1.91217880398638      0.90166246172724
  N   -5.80162953925400      1.40075437156600      0.06499745973339
  C   -7.09178416864066      1.75822737059215      0.16414021095295
  C   -7.50642976501779      2.65507781154610      1.13692815082088
  C   -6.56548856491286      3.21794879625743      1.99448684171857
  H   -6.25284538733039      3.47337302688273      6.82970413995812
  H   -4.58694533025653      4.17584516987165      8.31172123702253
  H   -2.33082483278737      4.65408901506410      7.86023327021559
  H   -1.18957924821332      4.53586994444890      5.82084446885472
  H   -6.14873584999927      3.13213775383057      4.54833447359183
  H   -0.70428743661630      8.72797438181332      3.69460118878296
  H   1.53971768422174      9.40002413126400      3.52245664333286
  H   3.44337593790122      8.07232945937653      3.22835816082359
  H   3.62443664434697      5.76299760439517      3.08552683345356
  H   -1.60329623546450      6.57221357147330      3.58083355337643
  H   -1.45810330245461      3.87611238136520      0.75112779106910
  H   -3.06521374841012      3.65725344674733      0.25119443856716
  H   -0.69821388045116      1.46583566056704      3.07057457211235
  H   1.00295340443994      1.16535327936281      3.22253600250320
  H   3.79558231551715      4.18664964992699      4.95136049466709
  H   5.98478204039477      2.97967164172999      5.05657049612945
  H   6.43498012661410      1.15667470774487      3.40528341861100
  H   2.75175493309308      1.71504193504210      1.57154375526254
  H   -3.87238294251703      1.55280288038056      0.78838059540265
  H   -7.78818012976498      1.31650227127790     -0.55238126263818
  H   -8.55986572621265      2.93129454418139      1.20064491477604
  H   -6.88367693296209      3.96300005935826      2.72659326081342
  C   -2.51261283456800      7.46113334102546     -4.39272137427487
  C   -1.36055144584822      8.20377445133790     -4.62131739558526
  C   -0.02519882042285      7.77334873692363     -4.60460176714836
  C   0.47879696057038      6.51066313539144     -4.32885303221639
  C   -0.20243253211742      5.32670463411873     -4.00775377148527
  C   -1.67459932166279      5.11708140674566     -3.94900113679865
  C   -2.64995959476972      6.09541514625759     -4.10712196016568
  C   0.41018853440352      4.11927146146574     -3.65919449080737
  C   -0.61320638695259      3.16327955056908     -3.38263867835448
  C   -1.88840715369764      3.75850464639242     -3.60225641487667
  C   3.03899234180762      4.00413537972231     -7.27244297604404
  C   4.40261877615356      3.73105247857343     -7.44297261391820
  C   5.35039752343288      3.40019884433704     -6.47909934727634
  C   5.19879602670281      3.27138371653641     -5.09351691153746
  C   4.06461332067914      3.45657161221491     -4.30642162096049
  C   2.69604686168260      3.80481686845875     -4.77886914744560
  C   2.29088862867882      4.02951234043077     -6.10166865453351
  C   3.97484377220505      3.27093734306513     -2.90995223951874
  C   2.62801443954162      3.50690161903736     -2.51277900876684
  C   1.84972603292797      3.83046360572570     -3.66057824783767
  C   -3.18690051141890      3.06547387262002     -3.59447867047862
  N   -0.39120671098217      1.88543780622799     -2.99023191618758
  N   2.14155768400840      3.43273462887688     -1.25325153376217
  C   5.03511535211583      2.84409913636092     -1.98913696285148
  C   6.31210149898144      3.42137644530848     -1.92428806503734
  C   7.24287690128760      2.94379083468839     -1.00718764563393
  C   6.88136163495714      1.91784375174401     -0.14486095317345
  N   5.65958196903062      1.36754656283208     -0.20045041251518
  C   4.76928218765563      1.79633029127409     -1.10065602832310
  C   -3.53462798224866      2.11776515268272     -2.61672952010816
  N   -4.69883666526708      1.46150725867060     -2.63027588877815
  C   -5.61358013438972      1.72413090180346     -3.58077095991433
  C   -5.35814425259783      2.63586501313040     -4.58875318673388
  C   -4.12938631770688      3.29062823409481     -4.60624303595923
  H   -3.45383526442411      8.01773735961721     -4.44215135919475
  H   -1.51414857320575      9.26591460201383     -4.83644581308040
  H   0.72286404143984      8.54399176403001     -4.81522313986203
  H   1.57035496179265      6.41963652900154     -4.33708369804661
  H   -3.68028188264197      5.76348868425205     -3.96091791656430
  H   2.48230228196631      4.22078151677385     -8.18950331924211
  H   4.76786685222837      3.76951484005853     -8.47395770013567
  H   6.35905133869471      3.20232734427690     -6.85483467021821
  H   6.10613207570568      2.97461386658421     -4.55739623701946
  H   1.22364341988099      4.24543639770815     -6.22183245046255
  H   0.56279134468603      1.52369003318404     -3.01418074849106
  H   -1.09757273406717      1.19592934206205     -3.26176261331656
  H   1.22752116388329      3.84992533432965     -1.03301253787616
  H   2.79878277211245      3.43447678214567     -0.48256639270028
  H   6.56892237846523      4.25515939276541     -2.58211737318572
  H   8.24202324947924      3.37676212650196     -0.94007728708307
  H   7.56951202781661      1.52613329128482      0.60824471495905
  H   3.80429615612551      1.28031446820232     -1.12766088750283
  H   -2.84962857423886      1.87843094731603     -1.80013866211319
  H   -6.55993676024550      1.18141452449106     -3.52566040749959
  H   -6.10770984860926      2.81488895455778     -5.36098147021192
  H   -3.89596966767226      3.97549544581068     -5.42468728514780
  C   -5.19585114080637     -3.44530381313485      6.41975399781811
  C   -4.20444512050696     -3.84369229431183      7.30962227203027
  C   -2.87082844892785     -4.17850937820347      7.03767215665262
  C   -2.20803820995676     -4.19511808342774      5.81790284887773
  C   -2.69437590702339     -3.91691925595117      4.53194474165699
  C   -4.08304514061121     -3.53477057925953      4.15142804532648
  C   -5.14241539589348     -3.30748343717925      5.02655903834372
  C   -1.91577451749005     -3.92425998065493      3.36703494294322
  C   -2.75746868685728     -3.58553041924494      2.27122906336262
  C   -4.08059566015822     -3.33724028850443      2.74910733127558
  C   -0.08563912652852     -7.97448777784635      3.79922842154513
  C   1.24089120532198     -8.42503225040056      3.74198596893493
  C   2.40088773230927     -7.68214597058807      3.55062480359933
  C   2.55890946987831     -6.29809209303892      3.39644975003891
  C   1.59592592369527     -5.29146941386179      3.37894338464209
  C   0.11950257131911     -5.48140890613066      3.44297334197295
  C   -0.57478146819584     -6.68266199960446      3.65814282000270
  C   1.82565946425842     -3.90551986568239      3.21481183268858
  C   0.55641086274426     -3.25771770176725      3.11793186734069
  C   -0.47959708212323     -4.22994187618844      3.27662065596218
  C   -5.16976062829745     -2.83508453236067      1.90481189535008
  N   -2.34476209514139     -3.49931344632784      0.98695887686845
  N   0.35450850428250     -1.94137829412720      2.91367853615445
  C   3.13656972325149     -3.23825971589466      3.25594852531444
  C   4.10044151236038     -3.58715979624521      4.21614363612846
  C   5.32007212235500     -2.92393053905660      4.26578545920145
  C   5.56237150225565     -1.90004581764668      3.36371709408913
  N   4.64548576189253     -1.54990097735491      2.44960010054748
  C   3.47338837933769     -2.19402291703446      2.38451035938806
  C   -4.86102806218040     -1.91764051312970      0.88972704448754
  N   -5.77559194889781     -1.41191328301925      0.06123947275367
  C   -7.06580236764664     -1.76012083194506      0.18425404240585
  C   -7.47179230749322     -2.63990899536770      1.17636118648334
  C   -6.52274781866851     -3.18874273425966      2.03333535791468
  H   -6.16329470150601     -3.20081226947106      6.86927284123851
  H   -4.49917577993928     -3.88557728167459      8.36279514035195
  H   -2.26297274076990     -4.44405318387098      7.90818839647051
  H   -1.14394330465153     -4.45419844925475      5.85396617441113
  H   -6.07268451022778     -2.95329254762681      4.57381614049632
  H   -0.84182501442998     -8.74868691996415      3.96200467900965
  H   1.38059002378056     -9.50446208604392      3.85551203383138
  H   3.33109025057390     -8.25806102637315      3.52168225250865
  H   3.59401165223209     -5.97044941303210      3.25840221888048
  H   -1.66392902044648     -6.57414059709051      3.71242532164405
  H   -1.43405017083757     -3.90961562580075      0.75150653661062
  H   -3.04399280840406     -3.68221218275509      0.25879810987125
  H   -0.58748020409826     -1.54541281637638      2.91661940849397
  H   1.10330384679429     -1.28084237964793      3.13580794710915
  H   3.87744428538132     -4.36585438351492      4.94915549893340
  H   6.07731444408168     -3.18335083746607      5.00691593451602
  H   6.50469123631596     -1.34683326161634      3.36203961788125
  H   2.77880726535311     -1.86387411806610      1.60771433038944
  H   -3.83482051503634     -1.56912437366022      0.75428958561909
  H   -7.77034521536241     -1.32300710060768     -0.52701149829139
  H   -8.52532324580575     -2.91117233319027      1.25723742925768
  H   -6.83304942582682     -3.91782417637992      2.78461484332717
  Pd  -5.18834999430699     -0.00130896697355     -1.28328298097322
  Pd  5.12239435692909     -0.07818751552306      1.12170481840754
  C   -2.61561352342203     -7.45048746695950     -4.08779650446662
  C   -1.49987306203947     -8.25669670517472     -4.28382868246472
  C   -0.14880689037986     -7.88205497313253     -4.33184099341259
  C   0.41451012101463     -6.62484039975167     -4.16630483573625
  C   -0.20939111004658     -5.39026057338926     -3.92985805600642
  C   -1.66980178147878     -5.11606708860564     -3.86991734774679
  C   -2.68846731472258     -6.06218717618094     -3.91691239206125
  C   0.45664761674722     -4.18615228835760     -3.68186169365390
  C   -0.52664954539845     -3.16455077005921     -3.48142148352137
  C   -1.82622326301482     -3.72866271085217     -3.63455101101887
  C   3.22232570209668     -4.57014341819785     -7.18985048315119
  C   4.60254806608428     -4.37111890664344     -7.33054903257622
  C   5.52852630825033     -3.98715516605872     -6.36611150641051
  C   5.33534649674783     -3.72865200544516     -5.00355408441817
  C   4.16974859158073     -3.80068346714862     -4.24470018174012
  C   2.80112019370629     -4.11519212456402     -4.74161074306113
  C   2.43289763345390     -4.44578350097766     -6.05405555906803
  C   4.04121519300927     -3.49155528357127     -2.87158126198235
  C   2.66974713355723     -3.62185155383160     -2.51341257479839
  C   1.91175160505849     -3.98170371934680     -3.66471320338082
  C   -3.11765322154668     -3.01775406568119     -3.62209172149788
  N   -0.26201329816300     -1.87291268414819     -3.19121923119988
  N   2.13731990071029     -3.44209900240475     -1.28079215565349
  C   5.08824238871941     -3.04979949139807     -1.94283433464351
  C   6.34175720863901     -3.66525609868789     -1.80746103540834
  C   7.25816987249230     -3.17702633258442     -0.88165956256519
  C   6.90041935706880     -2.10848961349630     -0.07114883986654
  N   5.69900215261358     -1.52415108508765     -0.18976056686973
  C   4.83033847803987     -1.95419779582408     -1.11065439734399
  C   -3.46987273736872     -2.07170208192654     -2.64410797023855
  N   -4.65511382418163     -1.45131298876844     -2.63571278513717
  C   -5.58056253733624     -1.74918214348295     -3.56541854244248
  C   -5.31918841504924     -2.65642949757868     -4.57558532501903
  C   -4.07225635388573     -3.27477078620080     -4.61408852516125
  H   -3.57906459195582     -7.96992391692454     -4.06531393751016
  H   -1.70004853219828     -9.32544964119311     -4.40913053825033
  H   0.56210587719260     -8.69768060596664     -4.49733336695745
  H   1.50865073411753     -6.58526011991300     -4.19631856631131
  H   -3.69342327480630     -5.66629276197482     -3.75597446919786
  H   2.68878322450752     -4.84725496995504     -8.10426434704994
  H   5.00228454034620     -4.52126695791740     -8.33825010084984
  H   6.55684451573996     -3.86360636944679     -6.71941840001773
  H   6.23508041776967     -3.41441062285138     -4.46485105100219
  H   1.36095900702029     -4.62045218360776     -6.19638355298964
  H   0.69816237120872     -1.52975511084482     -3.17901805286002
  H   -0.97975908952514     -1.17538977237791     -3.40868705513388
  H   1.22638299784503     -3.87375177150982     -1.07345348643148
  H   2.77179103972612     -3.44558207429599     -0.49031933862408
  H   6.59190037126257     -4.53879611296089     -2.41424691246858
  H   8.24042212960347     -3.63717760532022     -0.76431490838658
  H   7.57314099448397     -1.71294239376096      0.69379401403099
  H   3.88518072812816     -1.40846719956896     -1.19007586144435
  H   -2.77578694177909     -1.80876340742997     -1.84215129654448
  H   -6.54329006565109     -1.23848923634096     -3.49072397862616
  H   -6.07943713141160     -2.86154355610015     -5.33068350090794
  H   -3.83463458831037     -3.96526358930468     -5.42665366810179
  O   -0.17119075521533      4.71913877682738     -0.26412879975434
  O   -0.15754300378198     -4.75254926090276     -0.25315811805573
  O   2.18161148207971     -0.06027749249565      4.13868770114204
  O   2.08549799812109      0.02505245891616     -3.03271685666624
  O   -4.09802144666452      4.62278340805494     -0.98573131129374
  O   -4.10782800252998     -4.61907027134755     -1.00471393442875
  O   -2.12424464910659      0.02895033088273     -4.30269085219187
  O   -2.00833792159581     -0.11659757415638      2.98825579803420
  S   -0.43309256563972      6.10629861336252     -0.87318371051138
  S   -0.41666554291153     -6.17808140818054     -0.76842126890189
  S   1.55188436421480     -0.10712777011509      5.54160161301822
  S   2.72694176902134      0.43323576816987     -4.36935854290915
  S   -5.60490866303063      4.85646397838835     -0.87368510917247
  S   -5.61053200558998     -4.85392358691377     -0.85140889524699
  S   -1.76924585071596     -0.12986998697521     -5.78938001558205
  S   -2.75364671962218     -0.56657152839604      4.25625268051637
  C   -1.85164041149370      6.76258767815359     -0.00313105712146
  C   0.83211992213143     -7.18690559181677      0.03006709200178
  C   2.37696704265557     -1.44767302500834      6.39134992746280
  C   4.42533458799915     -0.13262855386091     -4.28715441333683
  C   -5.80546648118508      6.15263898781894      0.35453614734046
  C   -5.77925078977276     -6.13331555075051      0.39961655387781
  C   -1.07706939126433      1.44359386398652     -6.31206563004845
  C   -2.20527559113193      0.52905800859201      5.56393640192412
  C   -6.06297074734576      5.79726371321430     -2.32904579194207
  C   -6.11141557423507     -5.82026168297054     -2.27724860254448
  C   -3.33438046140519     -0.04837134648509     -6.65505679624420
  C   -4.42550125067635      0.04618375040859      4.07536794147790
  H   -5.45626155703372     -6.69787247261727     -2.36710021979525
  H   -3.90023262438446     -0.94507191289158     -6.37340293599958
  H   -6.02030443169466     -5.17055131139126     -3.15760409525531
  H   -3.14092863189859     -0.04814724964745     -7.73644815682666
  H   -7.16052266743023     -6.11947394936000     -2.14466043584902
  H   -3.86732902730322      0.85940479719668     -6.34055140470362
  H   -1.99438580667228      7.80378050185632     -0.32514255014443
  H   1.80093921036812     -6.85170638998657     -0.36323388750775
  H   3.46254959348719     -1.33521552185122      6.26350536659069
  H   4.94065967573297      0.47430270102660     -3.53270577142470
  H   -5.23749126931650     -7.03400026484737      0.07923335348661
  H   -1.77999321814664      2.25246673430773     -6.07181764573837
  H   -1.67898065487293      6.70029738331453      1.08011492998476
  H   0.66156843635225     -8.24035077186680     -0.23115790919647
  H   2.02187010313710     -2.37930901759009      5.93084614184293
  H   4.89666944114086      0.01275092140413     -5.26884681767758
  H   -6.84689883716141     -6.34371523051793      0.55300934789721
  H   -0.87728471612647      1.39181359032454     -7.39117780562613
  H   -2.71069299122484      6.14626070201560     -0.31017957492518
  H   0.78160673652306     -7.02971044624931      1.11571432874913
  H   2.09020329228162     -1.42319279112489      7.45169274087399
  H   4.42030462655067     -1.19182981970517     -3.99905894529411
  H   -5.33929656872900     -5.73231988570489      1.32265494684833
  H   -0.13870208314605      1.58253217351680     -5.75936346936538
  H   -4.97404518612654     -0.12993971510864      5.01055766680627
  H   -5.40918029177840      6.67640092279887     -2.41239533872316
  H   -7.11808471471353      6.09168575033280     -2.24237770301507
  H   -4.89236178392267     -0.51243170924679      3.25515783545285
  H   -5.93313516279556      5.12899647066086     -3.19003187724023
  H   -4.37725458190909      1.11495243214535      3.83573249552759
  H   -1.14925543170135      0.29444063920412      5.74792288782392
  H   -2.80074480085854      0.32447580959846      6.46458001171046
  H   -2.31853826262472      1.57144975905251      5.23729485622585
  H   -5.40170716809247      5.75969669419011      1.29738557015918
  H   -6.87596330976956      6.37421627240983      0.46712007287660
  H   -5.24443201511292      7.04406929472142      0.04159935073319
  C   0.85504929366806      7.15064522851475     -0.19200389891291
  H   0.83251241009382      7.08617893346002      0.90439459310106
  H   0.69783694956104      8.18227346436276     -0.53584306439808
  H   1.80590382233060      6.76412586407155     -0.58227901852446
  C   2.24596124102380      1.28986224215791      6.41780066641036
  H   1.83261793877223      2.19250109913912      5.94793468340146
  H   3.34027386822968      1.26548012312452      6.32170348660020
  H   1.93147438713153      1.23915432929705      7.46936089530190
  C   -1.87289202724699     -6.75075123748847      0.10002924981218
  H   -2.02883729160644     -7.80778379693140     -0.15762206864989
  H   -2.71169101187699     -6.13927138676478     -0.26699934374329
  H   -1.73026704499132     -6.62101483631356      1.18196537696945
  C   2.12963619104271     -0.74929475809546     -5.57820274579263
  H   2.65316117528352     -0.57857115467043     -6.52893722384709
  H   1.05385279313888     -0.58133349435520     -5.70787723323736
  H   2.30651218323250     -1.76430853889600     -5.20024308582416
