# Supplementary material for: Solvent-Directed Social Chiral Self-Sorting in Pd2L4 Coordination Cages
Source: J Am Chem Soc. 2024 Nov 17;146(47):32748–56. doi: 10.1021/jacs.4c12525 (PMC11626499; doi:10.1021/jacs.4c12525)
Supplement: Supplementary file 2 — ja4c12525_si_002.zip [file ja4c12525_si_002.zip › raw_xyzfiles_All/BAAZU-1/cage_explicit-solv/dmso-solvmol8-SSSS+solv.xyz]

306
Coordinates from ORCA-job calc
  Pd  -2.88944502363737      1.46783652372148     12.79045316445965
  Pd  -2.67313879703278      4.30050376397459      4.02217224239322
  C   -0.41215632719312      3.08846970988084     12.49950517168942
  H   -1.07758620463360      3.69045965446574     11.87439707273453
  N   -0.93162558851865      1.99880614805238     13.07802403409953
  C   -0.17706391306207      1.25816589413962     13.91001844906509
  H   -0.64674538990598      0.38115966930217     14.36042734049454
  C   1.13598963783139      1.60080921171884     14.18654938885175
  H   1.72132438467355      0.98234455235606     14.86877927674393
  C   1.69493377042572      2.71359276661107     13.56213168509085
  H   2.74281862386219      2.96899752943704     13.73782320211634
  C   0.91728137344366      3.49297425553589     12.69665505205702
  C   1.40164005473739      4.71048620969411     12.02633789115271
  C   2.01025644996348      5.82675882661507     12.63346208794758
  C   2.38299524387795      5.93783322731349     13.97346036546305
  H   2.19812160947585      5.05403790845507     14.59124022938983
  C   2.94979898623744      7.01764495747089     14.65855114973687
  H   3.16652120831415      6.83211278856818     15.71510267493828
  C   3.25326626856894      8.29526377385389     14.19658127439972
  H   3.68466218374506      8.97946774527411     14.93364376232507
  C   3.04733863367501      8.82855673375544     12.91918070750422
  H   3.32095713207992      9.88096145900393     12.79552680352221
  C   2.52965709421007      8.21389507566631     11.78419969182505
  H   2.43495011207040      8.86050941532950     10.90612494969783
  C   2.09706107690635      6.89322422267489     11.59139690431482
  C   1.56761514547848      6.37365943034788     10.39855991299883
  C   1.17576828177720      5.01891088222609     10.65508634364471
  N   0.67939305912644      4.16652950570870      9.73728734242857
  H   0.74987749334187      4.40516923701390      8.74609689005564
  H   0.65312872296357      3.16316002118829      9.94085956135300
  C   1.35820750814882      7.05303355704133      9.11271783782564
  C   2.27734985130432      7.79018710260161      8.34583307230337
  C   3.62753762112993      7.99637541884632      8.66427053488609
  H   3.95599769303345      7.53303678802601      9.60016776334368
  C   4.61631475523352      8.68275197849270      7.96616248881592
  H   5.60020124826506      8.69682513486261      8.44498766853359
  C   4.53220745627028      9.34728338084753      6.73777569913737
  H   5.45200098887874      9.83003165647898      6.39338715935977
  C   3.43874241480308      9.44636527719289      5.88104095825811
  H   3.61458720487078      9.99246847742346      4.94912220613439
  C   2.15091748016963      8.92192016132529      6.02519185791743
  H   1.48833747189568      9.09642460781190      5.17199663503791
  C   1.59331370491362      8.20246725441188      7.08327132588560
  C   0.29654897289620      7.65620491201528      7.12551287852489
  C   0.12804519393587      7.00391467747917      8.37848203991610
  N   -1.01745093723438      6.43592087773686      8.80214288361585
  H   -1.10557632884733      6.15877229293579      9.78190959149440
  H   -1.89539243488045      6.68618811718306      8.33726330908792
  C   -0.66547992567718      7.57835817899053      6.01333456588815
  C   -1.11122489591875      8.68694729003482      5.28564313707437
  H   -0.78691153952341      9.69236681930220      5.56694020919297
  C   -1.97990029387477      8.50703894108476      4.21165719508969
  H   -2.33631878252529      9.35349765289815      3.62258550179614
  C   -2.41194532149161      7.22916652454149      3.89988483825759
  H   -3.10342156539644      7.04850278399180      3.07425591603791
  N   -1.99387309411116      6.15570063648436      4.59696047897794
  C   -1.13859031310454      6.31797895741185      5.61411013874525
  H   -0.78239085317766      5.41586108681489      6.12086933797015
  C   -4.31764156306435      4.07746878278047     12.73600147751119
  H   -4.65389451347985      3.68369651696141     11.77248568136554
  N   -3.49330437855206      3.30994571925693     13.46023208581671
  C   -3.10139959177840      3.71561898536841     14.68167775779653
  H   -2.43264731876572      3.05498216717046     15.23727937124548
  C   -3.53671352979879      4.91790883387581     15.21477881969182
  H   -3.20518403453554      5.21677631120859     16.21049384577740
  C   -4.36973569883943      5.73604794035371     14.45592292031493
  H   -4.69004704181634      6.70484504419706     14.84732516334454
  C   -4.78497852903609      5.32216737454336     13.18442309865914
  C   -5.69915884794530      6.09527121597406     12.32877697974009
  C   -6.97209258242422      6.59041034272996     12.68044608267541
  C   -7.55606347617699      6.54460461614733     13.94574406197169
  H   -6.94401151511623      6.09689956198938     14.73458162856180
  C   -8.82100970160570      6.97410210894256     14.36270032593536
  H   -9.02583354148682      6.83887946931053     15.42918608566063
  C   -9.85906420570433      7.52197141270058     13.61486531340333
  H   -10.76746990579228      7.77066311484567     14.17220811610928
  C   -9.90318005688376      7.76960735432576     12.23717207133563
  H   -10.84967326142136      8.16649004634676     11.85723563318857
  C   -8.91522534909533      7.57236524454885     11.27922484286302
  H   -9.20191470468792      7.81674400583182     10.25097384134061
  C   -7.60459006373308      7.09207884250931     11.42408946121057
  C   -6.68694795030455      6.90541770398876     10.37930897796195
  C   -5.50145226898861      6.32881306584684     10.93977683505542
  N   -4.37651367801672      6.05975490538848     10.24721258842799
  H   -4.26439793915290      6.47820750161969      9.32160487983831
  H   -3.50341594345456      5.87641787433451     10.75046746214579
  C   -6.85546761996520      7.15824248222925      8.94247130856296
  C   -7.21207295700158      8.35046000414654      8.29415068213977
  C   -7.51294039943800      9.56579332980412      8.92785149428017
  H   -7.47612843210811      9.53527442376748     10.02169679405899
  C   -7.82965038933464     10.80420712784529      8.37967848844844
  H   -8.02548553438551     11.59906296279145      9.10590708377881
  C   -7.91300766478953     11.18020148212461      7.03383956378811
  H   -8.17934844252225     12.22506534038078      6.84698709721436
  C   -7.67220785986464     10.40469748946660      5.90291145062681
  H   -7.76250706248830     10.92428072037061      4.94400223157312
  C   -7.30885374540874      9.05671775966673      5.81251365094282
  H   -7.13482056854575      8.69919600635994      4.79299137414912
  C   -7.12074235826810      8.11357631035082      6.82288101697505
  C   -6.71344709676598      6.77663821834561      6.64798435681030
  C   -6.57162728500214      6.18126591075952      7.93276266203657
  N   -6.22414184335621      4.90225840539267      8.16576730543234
  H   -6.29990741661619      4.51666017134943      9.10869471622710
  H   -6.23749890341731      4.21683337007396      7.40470019158916
  C   -6.31261103275659      6.14746690042397      5.38093500164285
  C   -7.10488779959244      6.15008392555165      4.22581419802928
  H   -8.10743848850914      6.58395099147335      4.25286099938494
  C   -6.61763029964087      5.58943005263970      3.04763554131134
  C   -5.35691156488552      5.01499520854559      3.04342942431708
  H   -4.93782373155856      4.56072610597284      2.14305396738897
  N   -4.59166077995355      5.00411422931687      4.14961178279444
  C   -5.04907161636002      5.54920014814415      5.28242023993969
  H   -4.37659530012406      5.53770820708561      6.14415250629150
  C   -5.31123194003167      0.38071574478362     11.46395295034288
  H   -4.61658519907529      0.33887616591484     10.62108086022184
  N   -4.84721100196417      0.89638218233601     12.60783655333843
  C   -5.64147619791265      0.94376713655546     13.69250927411398
  H   -5.21728936266640      1.37378058512489     14.60238721276151
  C   -6.93772343971935      0.45656407948608     13.65600306795548
  H   -7.55602536038560      0.50527210244835     14.55374439037776
  C   -7.43180816325665     -0.07146361969452     12.46566072737769
  H   -8.46119282825221     -0.43448148085221     12.41298402291046
  C   -6.61159549238887     -0.12541156699250     11.33169430819384
  C   -7.02109490924841     -0.72747870149180     10.05417489611035
  C   -7.51379471539145     -2.03396946173493      9.87026314336057
  C   -7.79772115015987     -2.95589304328516     10.87803982525391
  H   -7.63478866589149     -2.60363296771443     11.90118378085105
  C   -8.24426599367424     -4.27790117692209     10.78134253798140
  H   -8.40136758268530     -4.78400799621425     11.73884211919964
  C   -8.49267250963172     -5.04454762429565      9.64591559107077
  H   -8.83252102398854     -6.06884745926475      9.82740262896679
  C   -8.33392858828679     -4.68523543566123      8.30244994053540
  H   -8.55102034355393     -5.47222033364443      7.57368708766132
  C   -7.91958087882161     -3.47326788079072      7.75988915936363
  H   -7.83851897152903     -3.45448983501857      6.66818743653641
  C   -7.56896535381543     -2.27363962623308      8.39763081788926
  C   -7.11497920643755     -1.10996746916301      7.75689767158693
  C   -6.79988256599030     -0.14875334592737      8.77266397576114
  N   -6.35964461860766      1.10312361195852      8.54872304365175
  H   -6.38070885264117      1.49029570276280      7.60395252619913
  H   -6.35089834973912      1.78976657758423      9.30846103584233
  C   -6.88260369768225     -0.87830533942761      6.32521652930388
  C   -7.77188740185283     -1.02613648800243      5.24987198161890
  C   -9.11280463906640     -1.42650384891738      5.35327550021491
  H   -9.45083328736441     -1.63506743894838      6.37369100968113
  C   -10.07547305399527     -1.58375891472505      4.36304265708735
  H   -11.05579556266415     -1.92090629858549      4.71370292774299
  C   -9.96807061253963     -1.36218346734711      2.98459899885848
  H   -10.86850452399759     -1.56937547349596      2.39815629029267
  C   -8.87484311945929     -0.88431270281515      2.26812151021398
  H   -9.03354481233168     -0.75446347018484      1.19315906305457
  C   -7.60394133181308     -0.51825313268544      2.72557793809654
  H   -6.94010399880119     -0.11645985731500      1.95423444552147
  C   -7.06761577206686     -0.57789784205991      4.01146962783932
  C   -5.78283901562181     -0.14678116359748      4.40369940869573
  C   -5.64774145463099     -0.37508591309155      5.80141247058763
  N   -4.53465146904727     -0.16118230256088      6.53111010810271
  H   -4.47806227115200     -0.58102856878335      7.46150516018789
  H   -3.63438474856737     -0.04494703342301      6.05593958749721
  C   -4.79788760288311      0.56757390015420      3.57518956303804
  C   -4.37033215536051      0.12607549815781      2.31710989708702
  H   -4.73278115018884     -0.82471253234929      1.91825151411654
  C   -3.47005986100551      0.89253526695036      1.58115499477057
  H   -3.12678938067598      0.57103848583196      0.59650490529846
  C   -2.98033493795779      2.06860222560443      2.12478060040017
  H   -2.25849961056573      2.68690912781612      1.58727760573529
  N   -3.38089521810368      2.50001647978152      3.33471277519021
  C   -4.27033605204561      1.78450791155446      4.03533510371695
  H   -4.61103455699591      2.20016749962372      4.98801689653120
  C   -1.42694845860165     -0.63416117910919     11.24883523414789
  H   -1.00728691114664      0.24676099496473     10.75386608364939
  N   -2.31144865520079     -0.42487991004788     12.23207423258691
  C   -2.80996569859981     -1.47267031798082     12.91443836278618
  H   -3.52283427087943     -1.25423956352680     13.71233409784752
  C   -2.42891852716804     -2.77172128662639     12.62416586004565
  H   -2.85103725302906     -3.59662269647110     13.20033927763554
  C   -1.52884024484833     -2.99937427133547     11.58568992185213
  H   -1.24264723253074     -4.02082876397969     11.32167727128313
  C   -1.00258397101623     -1.91771167110514     10.87098637037104
  C   -0.01141219028590     -2.05088663696004      9.79033694383816
  C   1.24944965647781     -2.67025212938573      9.87103589732185
  C   1.73939828111267     -3.40148753887181     10.95438776978150
  H   1.04958017367435     -3.51682024472040     11.79619816195600
  C   2.98924399535478     -4.00067807628185     11.13542339411803
  H   3.11371316896956     -4.53587492000540     12.08185194781696
  C   4.10207897602610     -3.98906078396792     10.29745296887988
  H   4.98260144812526     -4.52294695107827     10.66810441371507
  C   4.25099939444949     -3.35836233054037      9.05756890332021
  H   5.24007379813296     -3.44742893239465      8.59767856536546
  C   3.32279565057704     -2.62232390593787      8.32712765241220
  H   3.69673888957924     -2.20188530020503      7.38787275291536
  C   1.98474310791214     -2.32038463540313      8.61769294447599
  C   1.12913280471341     -1.53906219149542      7.82188577812477
  C   -0.11050331809663     -1.40387540670406      8.52731232059662
  N   -1.20559097153793     -0.76794828504588      8.06790946780190
  H   -1.25218619319254     -0.51526628988944      7.07849675771933
  H   -2.10978921115068     -0.95069745084867      8.51382876635577
  C   1.40173057547649     -0.88910972075344      6.53252715034451
  C   1.90410130813589     -1.45550296359078      5.35004529461395
  C   2.24248466056750     -2.80584128070928      5.17330135486169
  H   2.09575684014423     -3.43508451193648      6.05685202608127
  C   2.71656099722136     -3.46878659590982      4.04672518187293
  H   2.91013029108226     -4.53739675242901      4.18184649252766
  C   2.96633926024285     -2.96528817781374      2.76480998349911
  H   3.34799670948695     -3.68700139621387      2.03612821041609
  C   2.76167501560591     -1.67318527794491      2.28948958947223
  H   2.99482203436718     -1.51448918022254      1.23206422196863
  C   2.27322612714411     -0.54748122722830      2.96150721952566
  H   2.15564308263861      0.34077030103218      2.33377792473026
  C   1.90101682895763     -0.39575208589685      4.29757074629827
  C   1.36635582178601      0.76678641203117      4.88856571183607
  C   1.10273195562248      0.48611311203846      6.25919367683884
  N   0.64831882325934      1.37454472549964      7.16317713216346
  H   0.67829498395604      1.13704427308205      8.15671304761054
  H   0.67867256108692      2.37643025692809      6.95216726213362
  C   0.97872690738305      2.00955402416459      4.20194840032553
  C   1.81897064654983      2.71737755803172      3.33295794189770
  H   2.84554090282697      2.38117296060520      3.16852519328678
  C   1.35191500638394      3.86234623661621      2.69182945830317
  H   1.98753836176554      4.42769160336506      2.00856171667835
  C   0.06614169513329      4.30669432650242      2.95237117794350
  H   -0.33356238244829      5.21161584713301      2.48943870126978
  N   -0.74817595407045      3.63548416686492      3.78645505538241
  C   -0.31659538234968      2.51862580534014      4.38503450947126
  H   -1.02970944121714      1.98193151878471      5.01643720479185
  O   -6.67318220582434      2.85204329174064      6.16042830074929
  S   -8.14219514173490      3.21732133361703      5.88378639839088
  C   -9.13886522941882      1.98703468069152      6.72904585542415
  O   -3.49377254703155      7.62408883620675      7.83380906580672
  S   -3.09563112975869      9.05580151806234      8.22005658819745
  C   -4.01666110450353      9.45974787230078      9.70759231714717
  O   -1.80497153200729      6.04920250630100     11.61909146865768
  S   -2.03551028686658      7.36486277890697     12.37995894058081
  C   -1.07078317971136      7.23893026274044     13.88271488262479
  H   -1.13134621002845      8.19572654843975     14.41871489298358
  H   -0.03520826757849      6.98992076261547     13.62009312021576
  H   -1.51318120382586      6.43731134357821     14.48527142000717
  O   -6.74252812241478      3.19049113150932     10.53290345231492
  S   -8.24056777860044      2.90022300021343     10.73241257590825
  C   -8.62325973534514      3.41946345075826     12.40133181396524
  H   -8.32140430109095      4.46623832590988     12.52593780925820
  H   -8.05071718718643      2.77537112328551     13.07877089203323
  H   -9.70054498468392      3.28738882872146     12.57099440040083
  O   -1.94116004316000     -0.35451457884516      5.24266776704830
  S   -2.24218004281546     -1.66197018180294      4.49167226594421
  C   -1.24395442761236     -1.61487553512932      3.00719257959778
  H   -1.61884465672398     -0.79076052811069      2.38962363787099
  H   -1.35863130427031     -2.57020792933297      2.47741117764074
  H   -0.19927955464792     -1.43333754467066      3.28748023734806
  O   -3.78975766876938     -1.72262792055142      8.95826245823297
  S   -3.49395705281361     -3.19177341072677      8.62146179511885
  C   -4.46899058809048     -4.16976550376345      9.76264165485554
  H   -4.32033950812684     -5.23183139225393      9.52448807940761
  H   -5.52450174065791     -3.88374475584687      9.67449462799775
  H   -4.09942924659191     -3.95299061254185     10.77196199316073
  O   1.08953713467576      1.30495340210194     10.08908046118492
  S   2.58120475568784      1.43693157482310     10.44128099196414
  C   2.97106887093371      0.01566854973972     11.45658589299073
  H   2.39673563819550      0.11107825698867     12.38522214092837
  H   4.04806316527462      0.02330697985578     11.67283383393601
  H   2.67493015057426     -0.89293622340823     10.91945462382586
  O   1.18151883802094      4.19816077033938      6.81775642334046
  S   2.66921312578009      4.01662784010722      6.46859260796288
  C   3.10376152321251      5.43047916615823      5.46247472461715
  H   4.18357202053759      5.40410958233840      5.26257012867270
  H   2.81534684142741      6.34209963671996      5.99870274400564
  H   2.54205933858569      5.34828875473442      4.52485268439199
  C   3.50401608373816      0.96409531517187      8.97499636871043
  H   3.20998045495254      1.64414970774444      8.16779688201662
  H   3.25412226630268     -0.06689955000158      8.69879581853899
  H   4.57464340506009      1.07389135136569      9.19590409074091
  C   3.59925063273448      4.44755784165302      7.94223721174845
  H   4.66843185120345      4.32925947022144      7.71900156051753
  H   3.29863068393869      3.75389212608715      8.73558730360873
  H   3.36049973630572      5.47565400559726      8.23745362759174
  C   -1.05722828608325      8.62055224925795     11.54864513604149
  H   -1.39444293817849      8.66176133410713     10.50643456608098
  H   0.00309680071978      8.34531456830850     11.58331581626932
  H   -1.23864720500396      9.58275313747331     12.04683920985700
  C   -3.96234591917940     10.13498856778516      7.08135150520289
  H   -7.21480271643744      5.58282762657075      2.13438369311830
  C   -8.46648943869830      2.70074240858585      4.20133543713145
  C   -9.12815042840868      4.18506408065088      9.84810896997271
  H   -8.87110639401960      4.08823425648730      8.78704310615459
  H   -8.81039077267743      5.16689773086648     10.21990465759544
  H   -10.20490122714394      4.02661006112236      9.99717889361220
  C   -4.40032628779726     -3.57331013948537      7.11833166180452
  H   -4.04114069608059     -2.89332562539810      6.33694680093861
  H   -5.47148515228553     -3.41086457535124      7.28500718556026
  H   -4.18989859263805     -4.61643188885506      6.84463760410681
  C   -1.35891899191222     -2.96500055301819      5.35551589648119
  H   -1.54863125926342     -3.91384790751062      4.83535649396377
  H   -1.75022673468653     -3.00855747001369      6.37848221842514
  H   -0.28960832055081     -2.72525061226245      5.37836068637336
  H   -8.83392142326589      0.98717964223456      6.39636855104303
  H   -10.19562192783242      2.18337346249734      6.50191926483090
  H   -8.95605433701458      2.09483882712999      7.80418724201598
  H   -7.83991322278704      3.31730785982438      3.54647255051565
  H   -9.52899823458434      2.87177800347919      3.98097205010731
  H   -8.19954733534287      1.64223550398045      4.09881621553510
  H   -3.77367380335532     10.49105211172400      9.99820493373760
  H   -5.08860481430703      9.33898450962572      9.51231746572841
  H   -3.70110258231057      8.75932620617772     10.48968287523784
  H   -3.57020658676689      9.93108492784418      6.07782395038717
  H   -3.75589627621890     11.17649632153968      7.36339610500019
  H   -5.03665653714106      9.91403136093745      7.12222091317928
