# Supplementary material for: Solvent-Directed Social Chiral Self-Sorting in Pd2L4 Coordination Cages
Source: J Am Chem Soc. 2024 Nov 17;146(47):32748–56. doi: 10.1021/jacs.4c12525 (PMC11626499; doi:10.1021/jacs.4c12525)
Supplement: Supplementary file 2 — ja4c12525_si_002.zip [file ja4c12525_si_002.zip › raw_xyzfiles_All/BAAZU-1/cage_explicit-solv/mix-solvmol8-RSRS+solv.xyz]

290
Coordinates from ORCA-job calc
  Pd  0.53211804406321     -1.24402025233897     20.35164072100124
  Pd  -0.78678516252361      7.03269923444348     13.86322963941461
  C   1.81179830640275     -1.80593521856147     17.74358665246265
  C   2.53333872414254      0.86101610644370     20.95282033259182
  C   -1.00110095628257      0.94985778605576     21.64364217438639
  C   -1.69763739757596     -1.67732318859096     18.43187096257076
  N   3.55036577550754      3.59625938701991     15.65461562928731
  N   -4.31064522390460      3.74415672462423     17.36976695209827
  N   -1.38085477019802      3.34848016038927     11.46890800643184
  N   0.10570328660093      8.66182109771583     17.88014364578270
  O   4.12710443530267      0.11779631549093     18.40292612390965
  O   -3.46036778393797      0.17746673679699     20.05250466813519
  O   0.53602914913696      4.78691149209825     20.59607520235448
  O   -0.85738014464394     -0.13670042277948     14.66082805865893
  C   4.62254232937256      3.73663508237136     15.24331107773663
  C   -5.45051217260880      3.92071297871694     17.45664313660548
  C   -1.61132248960226      3.78822732284083     10.42534799366079
  C   0.02921110015860      9.79894168167592     17.68887891136051
  N   1.73338309469889     -2.21913715633374     19.01202066648031
  N   2.17559689311462     -0.39724044290072     21.22545777428430
  N   -0.64369540167971     -0.33344875814431     21.75139946557822
  N   -1.10888820676704     -2.15306760795290     19.53420840908035
  S   5.63465355728056     -0.07792653863147     18.17686589262859
  S   -4.89749439752823     -0.04352589182377     20.55074831581781
  S   0.43550519668105      5.23347167086608     22.06477211755461
  S   -1.43169028013046     -1.39399062701723     13.98554641565379
  C   2.50029911046846     -3.23723267702734     19.43398125915187
  C   2.93591448385675     -1.15278780486097     22.03431846917823
  C   -1.07863985482133     -1.06955623308017     22.78602797307834
  C   5.97754369224811      3.89619364903100     14.74093108857826
  C   -6.88416463069683      4.12962250138515     17.57629694087155
  C   -1.90075909562524      4.33651865079863      9.10869489866825
  C   -1.62620242794608     -3.21907974734207     20.16541673320186
  C   -0.06425326437218     11.23254937066016     17.45716285864082
  C   5.87649531377025     -0.12673391649778     16.39617116608004
  C   -5.93414123076410     -0.13100440102052     19.08439219500853
  C   1.67673057281470      6.51409103842488     22.25179671579214
  C   -0.63325306724432     -1.47003486109910     12.38118864712538
  C   3.40992612085710     -3.85089469614783     18.58779310301331
  C   4.12564898830660     -0.67152149279979     22.55570145191994
  C   -1.92898653098815     -0.53546073685640     23.74042855361882
  C   -2.79006605928711     -3.82411360725867     19.71865057261195
  C   6.40110169850968      1.51662644951867     18.49472106877027
  C   -5.46881660215732      1.54771564967336     21.16234792862510
  C   1.22127735843897      3.92744043863410     23.00280281849113
  C   -0.61529261005662     -2.76715453147032     14.79119632755159
  C   3.52809967286785     -3.39749347396177     17.27823358463025
  C   4.53093347548086      0.61965652699354     22.23542053453243
  C   -2.33128622056455      0.78985571109766     23.61939853508619
  C   -3.42687412240985     -3.31375460132958     18.59320053679475
  C   2.70313536296852     -2.36270602063042     16.81608741605099
  C   3.71705119262888      1.43728391518972     21.43801920728351
  C   -1.85237665194403      1.57886620759331     22.56316036538573
  C   -2.87413199553938     -2.22598334878106     17.90163298020935
  C   2.78474664309268     -1.82892973968267     15.45061795984647
  C   4.07912669609579      2.81549881455892     21.08292842144304
  C   -2.25357469846192      2.98027522723129     22.38010729443856
  C   -3.51629258656894     -1.64527266268526     16.71390938082093
  C   2.93069742842434     -2.56142336229636     14.24749798733803
  C   4.68855818070594      3.78507843937734     21.91917842566433
  C   -2.38779756392884      3.96972001660015     23.38448148765778
  C   -4.13198335420306     -2.34800740212888     15.64856420235487
  C   2.90182614593331     -3.94717369594280     14.10847899263029
  C   4.95205056306443      3.66545722930488     23.28155473848982
  C   -2.02731543716898      3.84797673267451     24.72372280429801
  C   -4.10748034026284     -3.72399029682721     15.43711157857569
  C   3.00711123952150     -4.72961899007377     12.95196319698980
  C   5.51729085262087      4.59210162182881     24.16726600636807
  C   -2.10827926016040      4.78954082166030     25.75764437066433
  C   -4.66196824019640     -4.47567750870869     14.39302296394623
  C   3.17192650362834     -4.33351456409791     11.62854061139124
  C   5.97962747494880      5.88079113118648     23.92347996523820
  C   -2.57531208953632      6.09925033800100     25.72515658574477
  C   -5.39366771751008     -4.05083953924904     13.28922211455403
  C   3.24221477393139     -3.03605239829630     11.10462608728866
  C   5.96237415806538      6.60471870167350     22.72348669329612
  C   -3.06051120182657      6.82997509025331     24.63176663040384
  C   -5.74076357976427     -2.74448223045173     12.91840323574897
  C   3.15570623683813     -1.82164187106320     11.77296244577695
  C   5.46222786025190      6.22345044587882     21.48592933662758
  C   -3.19022279906019      6.43363169760779     23.30720974120054
  C   -5.43193292807578     -1.54830604722315     13.55232202643752
  C   3.00421332527440     -1.56564349159521     13.14323515205130
  C   4.87296644648171      5.01165243590439     21.09580763276206
  C   -2.89801551683407      5.19779837274886     22.71418687628278
  C   -4.72071286953579     -1.32572512953006     14.73956598959902
  C   2.88823821040444     -0.28933633168567     13.71251295946355
  C   4.34799529873650      4.75185232753315     19.82317806377257
  C   -3.03641372839261      4.91109089950593     21.35021200821302
  C   -4.43109981396522     -0.06450822278075     15.27555611750565
  C   2.74337017987599     -0.44648381982005     15.11723189450354
  C   3.85826819202388      3.41814642103045     19.81240673287983
  C   -2.63461353412371      3.56398929746316     21.13984403885768
  C   -3.68611548128820     -0.25341346984651     16.47143285616621
  N   2.60578705463921      0.58179776887357     15.99252304641489
  N   3.28140297102275      2.83083778701285     18.73390082059991
  N   -2.63574577154324      2.94710116204126     19.93159262915009
  N   -3.22935556335166      0.75752865575840     17.25180968535137
  C   3.04935910863652      1.00730869730377     13.04119940900085
  C   4.38749510740796      5.62279330074230     18.64052489274186
  C   -3.57163364108437      5.78877236431543     20.30011200331268
  C   -4.85214839197939      1.24514959868726     14.75976268258781
  C   4.24099697337573      1.50359875177904     12.49315875352664
  C   5.52640647126452      5.94592735260372     17.88928089316237
  C   -4.90689797874772      6.18048933929702     20.13933094064962
  C   -6.15558634357529      1.75840762945611     14.72410330255069
  C   5.47242934865203      0.83532368139804     12.51292671228125
  C   6.82041112252326      5.47724768779487     18.15072090311099
  C   -5.96764679978938      5.77364977290220     20.96086398962695
  C   -7.29292705900340      1.10400080243540     15.21773962383856
  C   6.70833625162377      1.24294446698195     12.02167984896451
  C   8.00603082997822      5.72664426872490     17.46669063477436
  C   -7.31922086584350      6.09191816359407     20.88314713668721
  C   -8.61687703982027      1.52888466329943     15.24273202697252
  C   7.05002131347424      2.44336296779957     11.38757435152266
  C   8.21378237818604      6.49844950329350     16.31762595410069
  C   -7.98476120292197      6.88384623141527     19.93878143403037
  C   -9.16178324601505      2.74224407829519     14.80353075479937
  C   6.23659263182963      3.53602364939592     11.09537256246364
  C   7.28071936428891      7.20955360376405     15.56536444759711
  C   -7.45561000889898      7.55183832218889     18.83737961350139
  C   -8.51120971616912      3.83023510896534     14.22724574989937
  C   4.87120410184260      3.71868621833544     11.33741356074370
  C   5.90598736698182      7.36238779666792     15.76910037411538
  C   -6.12921985150712      7.63640382665671     18.39996382853919
  C   -7.15811308580039      3.98987278382683     13.90911343767108
  C   3.95062382176951      2.84954797150421     11.92390878516837
  C   5.09814822293794      6.85242022307880     16.78667732340364
  C   -4.97562271956193      7.08003304363219     18.95221475261184
  C   -6.09580737622270      3.10222827490523     14.07965278347803
  C   2.58415334792050      3.10556879393402     12.15929844359627
  C   3.70788557782442      7.03408157486816     16.92556799999644
  C   -3.66242068205060      7.19507952129775     18.45136022039884
  C   -4.74551628263367      3.33409043567020     13.74598904214244
  C   2.03409279303198      1.98815860980173     12.85282134014925
  C   3.26787047008527      6.27527867313559     18.04900782410840
  C   -2.80531862479657      6.39498467349882     19.26268529008048
  C   -3.98171346192383      2.20987338508510     14.17532271634855
  N   0.75706075305335      1.87466374270827     13.27603836789026
  N   1.99419972821741      6.18043068106822     18.48299958951513
  N   -1.48134306435249      6.22772367130943     19.08204768167790
  N   -2.64574599667144      2.07335693910405     14.05589088344982
  C   1.85335363476786      4.33089726811341     11.80018337082434
  C   2.83846178106899      7.81938879173753     16.03534438851804
  C   -3.23174286922730      7.95098664931918     17.26618468630248
  C   -4.18505219356332      4.52699305140677     13.09642038851810
  C   1.89403025256610      4.88043190693535     10.51040281419109
  C   3.10622214203201      9.15520968318010     15.70468954330260
  C   -3.58763581659539      9.28894443276554     17.03964856497446
  C   -4.73173414830673      5.09073815432501     11.93445646619300
  C   1.20142769033461      6.05301793377377     10.22977318635791
  C   2.25977594290978      9.84180112628824     14.84076004669800
  C   -3.15035956255818      9.94279479301885     15.89235065717913
  C   -4.14364241905633      6.21349908657449     11.36322291408469
  C   0.45546209948148      6.65050869167060     11.23430719059946
  C   1.14577949211342      9.19128707344421     14.33141523331913
  C   -2.34170786193230      9.26240370651192     14.99378118285379
  C   -3.00096574613403      6.74622701855617     11.94171454184209
  N   0.38694566851705      6.11605580510229     12.46335697782846
  N   0.87185836971564      7.91891887279862     14.65784226137480
  N   -1.97976528212370      7.98939242442590     15.21355528977896
  N   -2.46088399177992      6.20170530661424     13.04256406407230
  C   1.06805204033415      4.99953825933474     12.74819497314869
  C   1.68863122637095      7.24674433589846     15.47787095605750
  C   -2.41324258102233      7.34625707081816     16.30368302891247
  C   -3.03566338730948      5.13719190616739     13.61364075562450
  H   1.15241124463391     -0.98578552555149     17.45081862098861
  H   1.86071007659963      1.43538612789989     20.31220185333466
  H   -0.60419398935175      1.50116151523360     20.78741080439579
  H   -1.22454089405290     -0.81641687727613     17.95351825538487
  H   2.37957197395931     -3.55795721484641     20.47046346495609
  H   -0.73485372569222     -2.10442820207091     22.84280875943125
  H   -1.09379204986842     -3.58834104446768     21.04437397441281
  H   4.03282334080088     -4.66382901817523     18.96362872105754
  H   4.73630585516191     -1.31446686641974     23.19114950507979
  H   -2.28151331991018     -1.16280151272040     24.56037269777179
  H   -3.19930148588465     -4.67686375072925     20.26212565318777
  H   4.27840513847649     -3.83573747853924     16.61631702520282
  H   5.49346397029335      0.98947634122258     22.59515400189127
  H   -3.03794888989447      1.20968111709839     24.33891476479884
  H   -4.37014873558454     -3.74983790763289     18.25693420533801
  H   2.76829416438765     -4.51649533033607     15.03343510352871
  H   4.66533080020116      2.71550672459071     23.74224632303870
  H   -1.60627724229937      2.88227378110539     25.02001007773780
  H   -3.56176176229560     -4.31210787296792     16.18124857561712
  H   2.95203475579212     -5.80974711486121     13.11842569124360
  H   5.60936865686023      4.24433276860970     25.20068901522878
  H   -1.75413987690300      4.43661247856041     26.73117216645475
  H   -4.49516593074890     -5.55499780234151     14.46248805707388
  H   3.24840530129704     -5.14380325448436     10.89685999070487
  H   6.40681735557222      6.40222512009614     24.78564766515678
  H   -2.54915311621783      6.63618748790207     26.67850815198838
  H   -5.73276376807037     -4.84074028172685     12.61178948861801
  H   3.35952619287020     -2.96902710527684     10.01871723842986
  H   6.37630354685458      7.61640354426656     22.77399415410160
  H   -3.36222612737239      7.85947229266022     24.84814405976426
  H   -6.31768588176061     -2.65316657240452     11.99291636646906
  H   3.20077774624405     -0.92466836112010     11.14530057796675
  H   5.52080489829045      6.97625131848110     20.69187241452263
  H   -3.56788652630253      7.19226996397286     22.61264332783656
  H   -5.78481156118088     -0.63738206257307     13.05612242723174
  H   5.45130775970315     -0.14755118271069     12.99610121382152
  H   6.89899734168885      4.81576056691796     19.02054366658127
  H   -5.67845568665358      5.10631540268173     21.78032702078933
  H   -7.09935454653317      0.11566639483806     15.64912996271768
  H   7.52702553461613      0.53058723612170     12.16291446289165
  H   8.89639600573722      5.24126319103494     17.87812125398534
  H   -7.95223214513056      5.64640466046233     21.65677648990128
  H   -9.32879053900171      0.82205391759120     15.67994644834492
  H   8.09951361386838      2.54174368098760     11.09336209307775
  H   9.24508948678152      6.53828114317380     15.95374005609776
  H   -9.06577676957011      6.98119108248128     20.07860913942205
  H   -10.24162600932642      2.85409870449358     14.94162185241972
  H   6.73683159455279      4.38047912777187     10.61140217740275
  H   7.67794373584032      7.72039242143528     14.68277643820657
  H   -8.18040898969071      8.09015664807005     18.21878461873306
  H   -9.14720991827854      4.68776333987285     13.98659547393473
  H   4.47638665364043      4.69050102672005     11.02444019640542
  H   5.39318204504838      7.96715105193031     15.01424953316088
  H   -5.98409610083953      8.22451535933352     17.48828349514776
  H   -6.90239577849612      4.95813872849291     13.46707882700369
  H   2.45724600943878      4.37632587061562      9.72139276977161
  H   3.97323916519335      9.65818663942872     16.13990947166753
  H   -4.19567802683428      9.82273075165374     17.77379140770876
  H   -5.60768393357778      4.63444147541919     11.46718572678976
  H   1.22354569293775      6.50228789866333      9.23584868771300
  H   2.45005414456879     10.88043417092813     14.56639660872624
  H   -3.41919523812457     10.98145840358817     15.69429099935341
  H   -4.55488801070035      6.67116706488799     10.46228884840206
  H   -0.10212098061915      7.57352364848014     11.05969933079196
  H   0.45589717761513      9.69077962944823     13.64744615279558
  H   -1.97355321136634      9.73404409960280     14.07970811213375
  H   -2.50680031975391      7.62521186723233     11.52212630250826
  H   0.98328491055712      4.61885648011774     13.76959331707874
  H   1.42008536271993      6.21070157452609     15.70145826290387
  H   -2.09505421424694      6.30669060685491     16.41847975263272
  H   -2.56091964114495      4.74511657920845     14.51657479131490
  H   2.99067900822683      0.42995671844610     16.93067693116416
  H   3.42645564860972      1.82015624949453     18.63213143704609
  H   -3.12458314534091      3.43098347709391     19.18122880874280
  H   -3.59386610673472      1.68436297666014     17.04254918837011
  H   2.78911497720188      1.51295921229279     15.62536485299709
  H   3.35532577566684      3.33953768093448     17.85549512665413
  H   -2.78549834987926      1.93300413203583     19.93386325967445
  H   -3.15309077254480      0.56261412910932     18.25553439217481
  H   0.04941655881934      2.45930645367531     12.84096627635930
  H   1.32124359046064      6.88227430160530     18.18917991255946
  H   -0.97508727704695      6.88667285713082     18.49929193658383
  H   -2.15663475421873      2.64810715266338     13.37717767235637
  H   0.41789272643581      1.01337551576277     13.71237076285908
  H   1.75331512136535      5.65087190100225     19.32440590174660
  H   -0.91621747767854      5.65547445260900     19.71738021333058
  H   -2.16646302049215      1.21620911959897     14.34965250979496
  H   -5.34785382663387      2.30543528638362     20.37570673358330
  H   0.57197904070909      3.04628819260340     22.92331408438602
  H   -4.85646877255958      1.80218232917720     22.03770060043471
  H   1.30451188117605      4.24002016392102     24.05279516666724
  H   -6.52201479660964      1.44333183876715     21.45757917397681
  H   2.20563863512672      3.72597287887877     22.56084395370791
  H   6.29382154067874      2.97436946276422     14.23305020637443
  H   -7.18634024227195      4.97761701255818     16.94752852047270
  H   -1.82715314959484      5.43177291203350      9.14214124344845
  H   -0.20261995334665     11.42367430934696     16.38458920172107
  H   -5.77979352807435      0.76908488667356     18.47370148580080
  H   2.64385394490702      6.13438785978475     21.89446984605846
  H   6.65803657628054      4.10389195340698     15.57839959924486
  H   -7.13553218437843      4.34561106735853     18.62413195070863
  H   -2.91719768440939      4.04901490046418      8.80786106846130
  H   0.85934034433740     11.71824480413395     17.79987324347029
  H   -6.97992647013951     -0.21828849806207     19.41004058186863
  H   1.72673339079025      6.81211574916796     23.30819518303479
  H   6.01188587284840      4.73259315287143     14.03047322752599
  H   -7.41551177095146      3.22557948371470     17.24756170762502
  H   -1.17673567530206      3.94498322985402      8.38144399643992
  H   -0.92061582818849     11.63834460932240     18.01259419248409
  H   -5.63848407016047     -1.02966561596874     18.52652865665690
  H   1.34572146996565      7.36025407795542     21.63518478035341
  H   -0.87027928205219     -3.69611920025640     14.26302995107446
  H   5.92535791749934      2.28357976957148     17.86808626696007
  H   7.47455818673184      1.43259352161786     18.27619103896061
  H   -0.99694604144538     -2.80245985448708     15.81954907558025
  H   6.24863429919592      1.74139124889438     19.55898085688953
  H   0.46632610305136     -2.58053768939911     14.78676234620724
  H   -0.99720793846710     -0.60247801486753     11.81467324058439
  H   -0.92931459754701     -2.40077494241622     11.87785135062995
  H   0.45584083484310     -1.41242784980993     12.51430235310273
  H   5.38609414146109     -1.03559617294722     16.02238338210374
  H   6.95604392999159     -0.17416282130063     16.19746999582371
  H   5.42632977584393      0.76685470027732     15.94247099755714
  H   2.57899044447865     -2.15974824797501     22.25974240168844
