# Supplementary material for: Solvent-Directed Social Chiral Self-Sorting in Pd2L4 Coordination Cages
Source: J Am Chem Soc. 2024 Nov 17;146(47):32748–56. doi: 10.1021/jacs.4c12525 (PMC11626499; doi:10.1021/jacs.4c12525)
Supplement: Supplementary file 2 — ja4c12525_si_002.zip [file ja4c12525_si_002.zip › raw_xyzfiles_All/BAAZU-1/cage_explicit-solv/mix-solvmol8-SRRR+solv.xyz]

290
Coordinates from ORCA-job calc
  C   5.80293075559119      6.70135787160254      1.43992264708122
  C   4.98789107134803      7.76179246289641      1.82000875796121
  C   3.67170948192362      7.72803272680980      2.30328566467066
  C   2.84815175573847      6.62922358860990      2.50731913808487
  C   3.11210256279202      5.26492773551673      2.31105890834757
  C   4.39548945534564      4.64806059323570      1.87211317902240
  C   5.54090727479607      5.32412159954740      1.46328061143050
  C   2.19240402124595      4.23182786886743      2.52150130872366
  C   2.85440170706098      2.99697323089064      2.26446034509108
  C   4.19876687036494      3.24497197502388      1.87718172659581
  C   0.85353914704295      5.24440727916535      6.67324535274138
  C   -0.41106635893880      5.27937404559627      7.27474435356509
  C   -1.65476823380756      5.03636817593722      6.69830366752257
  C   -1.97089080947071      4.73072438648148      5.36977757694344
  C   -1.13092521600872      4.58354541674995      4.26810090993033
  C   0.35641253851038      4.64650029135693      4.27115815594311
  C   1.18921284486159      4.94851232908126      5.35702130344292
  C   -1.52685051004252      4.26313391851234      2.95114318298162
  C   -0.35045846552704      4.10469067090159      2.16372355435162
  C   0.79762941236173      4.34126675663422      2.97688023139754
  C   5.21163166332482      2.20987859851014      1.63549658362852
  N   2.25519587207883      1.78281284597749      2.38681542737264
  N   -0.30219256828287      3.77631140319005      0.85261395299964
  C   -2.90338481848338      4.17559724345296      2.44633474393995
  C   -3.88056818563853      5.13238700668665      2.75825481579021
  C   -5.17471172374927      4.99786819089826      2.26753599670521
  C   -5.46919039986789      3.93313570454875      1.42992585498962
  N   -4.53107229367690      3.03225271420511      1.10200808467445
  C   -3.29646229597477      3.12742408435846      1.60602243769674
  C   4.90216248959711      1.05809744204974      0.90115335600124
  N   5.78273337831021      0.06893708553205      0.70596867772729
  C   7.03519812627211      0.17144141400405      1.17247140455664
  C   7.43721552781496      1.28557941251704      1.89543760188910
  C   6.51633895700645      2.29509043169402      2.14889994256693
  H   6.79378615974498      6.97734166500453      1.06681769950636
  H   5.42997058274913      8.75801879195289      1.72143232816181
  H   3.22545078398321      8.70064775932319      2.53147237069128
  H   1.83862087878283      6.84899682968197      2.87275454825859
  H   6.35939176338900      4.69752159106678      1.09567732666379
  H   1.69751045840652      5.46039080972065      7.33568537835595
  H   -0.42100751455217      5.51679967826238      8.34305521719674
  H   -2.51213383518057      5.09288950807121      7.37644444133020
  H   -3.03449052454996      4.56730547713106      5.17265383639511
  H   2.25988169059606      4.95137191335960      5.12433775278879
  H   1.41063183701521      1.74911501731647      2.95468892041175
  H   2.85253864168928      0.97432312792703      2.51733256797501
  H   0.55278664810131      3.96319239703538      0.31409910592052
  H   -1.15342818808689      3.85129008675503      0.30856551214150
  H   -3.62146875758919      5.99292328636990      3.37939409455207
  H   -5.95012960600495      5.72643778234481      2.50855019518081
  H   -6.46264811679158      3.79677846260213      0.99576202759631
  H   -2.59725857647830      2.33144524569724      1.33540692142866
  H   3.91423571839531      0.92732426739457      0.45055211323217
  H   7.71201916390498     -0.66217819131637      0.97020026689403
  H   8.45755116350346      1.34139475104279      2.27737690215224
  H   6.80543812857037      3.14965354372924      2.76443214856199
  C   2.77555123262970     -1.74340383679482      7.98258953154043
  C   1.62648514857960     -1.68680142010765      8.76555952594067
  C   0.28734978970533     -1.78251836672067      8.36183448433824
  C   -0.22666113082766     -1.95192563561727      7.08267034038649
  C   0.44798003162768     -2.11272886216334      5.86311794406898
  C   1.92015290654042     -2.16490396835681      5.64156762527116
  C   2.90613558051423     -1.95622353036667      6.60389531271599
  C   -0.17582899260186     -2.27579667713986      4.62178009875412
  C   0.83906789834880     -2.42743770554882      3.63170971897880
  C   2.12030525130338     -2.38952642509844      4.25889281245193
  C   -2.72452955544248     -5.79329086736639      5.66122334074661
  C   -4.07812896019000     -6.07677644900697      5.43973183133397
  C   -5.04541892013031     -5.28438372290066      4.82843937414264
  C   -4.93307067023413     -3.99153465029192      4.30387582094901
  C   -3.82468439552154     -3.14914308564736      4.25399612925352
  C   -2.44314081877671     -3.47729945010308      4.70002059455215
  C   -2.00542264787521     -4.65349092133410      5.32234156346368
  C   -3.77129374717874     -1.85961292874153      3.67419039342109
  C   -2.42402198601291     -1.39926171709789      3.74800853931670
  C   -1.61931205171314     -2.39122779545343      4.36825826947060
  C   3.40012821087469     -2.66379537132654      3.58887351031526
  N   0.60545467918880     -2.58308905833891      2.31171381334693
  N   -1.95835121820808     -0.19968786473918      3.30360695153610
  C   -4.87089767448600     -1.11380750416583      3.05238605045957
  C   -6.16199334107390     -1.01884041738888      3.59096437861586
  C   -7.13082825263792     -0.25420412949131      2.94736718663538
  C   -6.79144922173285      0.44322403930052      1.79770624827525
  N   -5.55261470713528      0.36558249456619      1.28676716210419
  C   -4.62990150955578     -0.40016373066348      1.87331389118318
  C   3.69841306959234     -2.13905493239731      2.32355336938924
  N   4.82791611716819     -2.43142030071841      1.66478730753431
  C   5.74773999992211     -3.23020686659399      2.22410047222575
  C   5.54451141784715     -3.79069191494405      3.47652499418308
  C   4.36082116963399     -3.52177194480186      4.15164487415432
  H   3.71983511916631     -1.61157115196018      8.51976403407053
  H   1.78894651700790     -1.53043721912322      9.83643838345058
  H   -0.45574731486319     -1.68904102595901      9.15976335977243
  H   -1.31935760312133     -1.96915337217203      7.00255157280294
  H   3.93765796031520     -1.95504829798213      6.23777715807839
  H   -2.15039656643229     -6.58515737107737      6.15205360238506
  H   -4.41818744006333     -7.05886208247918      5.78287304690728
  H   -6.03959635212485     -5.73383069622560      4.74394985927077
  H   -5.85162760980875     -3.59896273045292      3.85723664091305
  H   -0.93751141549284     -4.66989612288709      5.56709018047783
  H   -0.34823962281140     -2.66649518393480      1.94919652864623
  H   1.32035912737927     -3.02443855014081      1.74301891566698
  H   -1.03296401757623      0.06416374259785      3.63782241165729
  H   -2.62914161082847      0.57620339379519      3.35438433781611
  H   -6.40261259226793     -1.51903291167297      4.53145321123951
  H   -8.14185595783663     -0.17309286721224      3.34921390195218
  H   -7.50477517298179      1.08397854796045      1.27414255417690
  H   -3.64626987668706     -0.43472748193318      1.39912742719201
  H   3.00262909054232     -1.46666600762130      1.81528786029779
  H   6.65954413410699     -3.42082927973132      1.65368588237280
  H   6.30136085091739     -4.45210182931617      3.90058909932565
  H   4.16677639820305     -3.99924236138851      5.11464170449706
  C   3.66493588165445      0.37639451664077     -8.24410278461133
  C   2.57559035534703      0.93780537460770     -8.90812602516069
  C   1.55618097127201      1.74402104139308     -8.39024632061449
  C   1.37708053742406      2.19415690773923     -7.08636511630418
  C   2.16674561803353      1.97386325568099     -5.95120701477804
  C   3.42190861135772      1.17505128757526     -5.85889262992697
  C   4.03682631776772      0.47774916357048     -6.89977330957021
  C   1.89164552447897      2.48645071829800     -4.67556327415548
  C   2.91430180001747      2.04488541703388     -3.79218851445668
  C   3.83542104254924      1.22505597717834     -4.51170586135583
  C   1.65229985264854      6.91240537656248     -5.21824451528661
  C   0.70315366275428      7.85716157805776     -4.79422803013713
  C   -0.53125687842057      7.64261210381037     -4.19435988266630
  C   -1.16745552110750      6.43541494602897     -3.86734391336474
  C   -0.70586836236117      5.13146002140238     -4.00346316531972
  C   0.63671045817720      4.72005515235746     -4.50071689093769
  C   1.62345462322274      5.53446645855625     -5.08006796136015
  C   -1.36916395578727      3.95026457341379     -3.57977819889456
  C   -0.46002961827310      2.86688679327769     -3.73026208042732
  C   0.75591711681696      3.34384558330934     -4.30396870029571
  C   4.93934528949945      0.49087022877171     -3.87867896846355
  N   2.98877327055024      2.35484753313829     -2.47761146777282
  N   -0.67948089889508      1.57377346269411     -3.39709247912101
  C   -2.77262645437465      3.84524492283454     -3.15517337830831
  C   -3.79528739250232      4.53356943886279     -3.82814285795309
  C   -5.11806937020124      4.40331684173096     -3.42288126481474
  C   -5.41504478218624      3.55663170728425     -2.36692110857554
  N   -4.45124466404511      2.86736748728095     -1.73768306862450
  C   -3.17107667519177      3.01016727232751     -2.10172626509744
  C   4.69195741962703     -0.19079441658571     -2.68021896718033
  N   5.64124225312761     -0.85075973831130     -2.01111032146792
  C   6.89229505402696     -0.90659379089182     -2.49389692460861
  C   7.22460292124167     -0.27870272324420     -3.68577165446381
  C   6.24849944902318      0.43417797048463     -4.37607826139576
  H   4.32737481119264     -0.23788500523640     -8.86182583889982
  H   2.50380406008892      0.71072192162704     -9.97632410295716
  H   0.79206800902675      2.06115912523792     -9.10683525521979
  H   0.49061874921068      2.81356583152761     -6.90881807174646
  H   4.93732429205849     -0.08403796869060     -6.63180496422090
  H   2.54996788601168      7.32362788106537     -5.69025748149761
  H   0.96976910861598      8.90468685183084     -4.96677132697535
  H   -1.09974322200458      8.54451093394901     -3.94685120094419
  H   -2.15293487173632      6.54905085004948     -3.40500785014489
  H   2.50566782005619      4.99355054765475     -5.44017960404145
  H   2.39187696549599      3.10523338605722     -2.11006043559274
  H   3.90684469386527      2.31468264350368     -2.03827170324978
  H   0.01587834393028      0.89407361512144     -3.69804406787697
  H   -1.64339364675939      1.22430596756971     -3.42291840796268
  H   -3.55147274245856      5.16080144270790     -4.68876260712527
  H   -5.92244926971608      4.93769011086955     -3.93040225715197
  H   -6.43939058256195      3.41950912564376     -2.01239715232155
  H   -2.43660786360148      2.43164260137692     -1.53547524287574
  H   3.69234222081165     -0.18898187502002     -2.23764231640540
  H   7.62805786049508     -1.45924433032230     -1.90508978518174
  H   8.25060155902042     -0.33054063793597     -4.05309848095243
  H   6.51129866691492      0.97240981971698     -5.28967515274016
  Pd  5.20075915074654     -1.65881937073123     -0.19529159186921
  Pd  -4.99389168008873      1.58028963569764     -0.24376452666923
  C   2.09221756837047     -6.41709129135740     -6.32379745597967
  C   0.91230221120182     -6.51427003172933     -7.05775191423980
  C   -0.37358037597744     -6.09541905483075     -6.70004521666271
  C   -0.80167653508256     -5.49210758545025     -5.52179481006325
  C   -0.07420029489909     -5.15639743335064     -4.37288360330029
  C   1.38301469695293     -5.35201554952542     -4.14253147102392
  C   2.29972612539792     -5.89975499470623     -5.04146417316253
  C   -0.61177988302827     -4.54025822334902     -3.22953200993352
  C   0.45619184235144     -4.31093751086223     -2.31477713590915
  C   1.67087651739456     -4.80885095159864     -2.87257608127044
  C   -3.87341847059455     -7.58873151772661     -2.98170124556028
  C   -5.26397134482940     -7.47792580185811     -2.85881652756061
  C   -6.03798269103162     -6.32642954007655     -2.74532638882934
  C   -5.63775512623175     -4.98584769718105     -2.74219737382331
  C   -4.36024042720767     -4.44180368585851     -2.86275030995413
  C   -3.07964246508435     -5.19078955060311     -2.97937147079049
  C   -2.91629457753509     -6.58200166585966     -3.02887851976867
  C   -4.02713819485378     -3.07088156481631     -2.80772048345908
  C   -2.60986811420906     -2.95445945461485     -2.88186958844373
  C   -2.03500321074971     -4.25212635936337     -3.00327750959763
  C   2.99492722311517     -4.73044831631639     -2.23651806868999
  N   0.34382780022860     -3.71068715486099     -1.10786362562737
  N   -1.91052000399638     -1.79673220376392     -2.84524446429293
  C   -4.95542586806399     -1.93828217916483     -2.67914236124359
  C   -6.07542469727160     -1.76941305061169     -3.50389879734704
  C   -6.89232613136390     -0.65408854052539     -3.34527668807966
  C   -6.56498926741573      0.28882840239696     -2.38366400144534
  N   -5.48779940803266      0.13903086954592     -1.59820028581174
  C   -4.71350881506514     -0.94155946762378     -1.72699066977416
  C   3.44381858216718     -3.53224682896318     -1.66536746944309
  N   4.64009580385945     -3.41547719250794     -1.07608593683853
  C   5.47558030143783     -4.46419279217120     -1.03736864533787
  C   5.11422771816106     -5.69195212586076     -1.57179243789515
  C   3.86194372684977     -5.83053032497961     -2.15921168393025
  H   2.99130988817148     -6.79458664357679     -6.82044807347425
  H   1.00606612347599     -6.96552925617004     -8.05038551402980
  H   -1.15015391603569     -6.25467152744667     -7.45461457308413
  H   -1.86523840712888     -5.23463617367416     -5.48035965114304
  H   3.34135116672813     -5.91965415960444     -4.70654805738542
  H   -3.48283404098027     -8.60950065264644     -3.03673339335852
  H   -5.81431753415377     -8.42368600686270     -2.83684610140486
  H   -7.11476023033667     -6.48865478988815     -2.63681290490909
  H   -6.45023263032403     -4.26296806787180     -2.61602611913787
  H   -1.87633219782878     -6.91733797253741     -3.10413668414731
  H   -0.57391694552317     -3.48782915744063     -0.71442463003649
  H   1.06932882847301     -3.89920728850442     -0.42120561163182
  H   -2.39555617764655     -0.93218146970832     -3.10258374095524
  H   -0.92549611438821     -1.82320461709965     -3.09552024480856
  H   -6.29449595618902     -2.50285119619054     -4.28390712652899
  H   -7.77086292995375     -0.49983146908030     -3.97328271671806
  H   -7.17439713762714      1.18167423742664     -2.23078171983562
  H   -3.85375292924693     -1.01944309947859     -1.05658771308453
  H   2.81505463900706     -2.63755376683621     -1.67863495885183
  H   6.44945943049749     -4.31198503848774     -0.56708282096927
  H   5.80765366982947     -6.53190469706669     -1.50940315348122
  H   3.54437271324906     -6.80164537129511     -2.54591620021259
  N   0.98490943138225     -1.07048315177278     -3.90591337412995
  N   0.37723747031856      1.22649852180315      4.75253832952703
  N   5.96818140237694      2.74504418390243     -1.59776267944175
  N   2.36616439189486     -4.86183258845610      1.06164859153720
  O   -3.29313575891206      0.54890735896484     -3.88849668025673
  O   -3.93542709139240      1.71763395279741      4.16699034507387
  O   -1.83497754904479     -2.95552469155803      0.70795457883576
  O   1.70435964417160      4.43350582457207     -1.01976720645248
  C   1.78620359299832     -1.62061506035266     -4.53232085443979
  C   0.66868966791786      1.45938157086335      5.84630941250672
  C   7.11727908955892      2.66647596098742     -1.50298538662597
  C   3.09004534046535     -5.68810071696601      1.42114865652866
  S   -3.70079579311816      0.45956474620337     -5.36753386525980
  S   -4.35184010264948      1.12653335628166      5.51601257679080
  S   -2.59620135456203     -4.10514931261649      1.39235586373956
  S   1.66031663155156      5.83851016504867     -1.64186376709568
  C   2.78855605639242     -2.31977497298888     -5.31936028126290
  C   1.02793454852731      1.74317171905694      7.22618759135095
  C   8.56531804909826      2.57416780911535     -1.38010370529938
  C   3.99802903400030     -6.73096241627854      1.87510607825163
  C   -2.59171263457080      1.56191016080936     -6.25339286203166
  C   -5.28468113501669      2.42350174050412      6.33089064552872
  C   -2.00769739851997     -5.60903341241120      0.61212546312605
  C   3.29606866083262      6.51313898412354     -1.36493295152531
  C   -3.04826672251722     -1.10320893315161     -5.96916372367162
  C   -2.87321039983040      1.15760717410098      6.53605194332579
  C   -4.24855511387042     -4.04815895910767      0.70757670846324
  C   0.70942399663162      6.84001731560835     -0.50168179451370
  H   -2.43109411126644      2.16306227133713      6.48889216142563
  H   -4.73346826961967     -3.15235431038359      1.11692067073722
  H   -2.18043531391545      0.41618526003566      6.11614137220769
  H   -4.79807649335396     -4.94690130627369      1.01974668294851
  H   -3.13773064943989      0.88172880888350      7.56614586626717
  H   -4.17078795099474     -3.97986432404437     -0.38586890535510
  H   2.91906443980405     -1.81064091925469     -6.28267697253407
  H   1.20087876421457      0.79881683084116      7.76019057455201
  H   8.85661439479350      1.52359347857463     -1.24667327241071
  H   5.03165076945916     -6.45086032958162      1.63200386266679
  H   -4.68219584489513      3.34100648200785      6.37412794619658
  H   -2.12916829988371     -5.53199053040445     -0.47732148599519
  H   2.45809570792135     -3.35120045102254     -5.49505644103791
  H   0.21065134998446      2.29431265193507      7.71106361665048
  H   8.89620841749717      3.15675410106148     -0.50962128385352
  H   3.74989720575508     -7.67591257966454      1.37321895108041
  H   -5.56523988236468      2.08335995818405      7.33724218939424
  H   -2.57314049788674     -6.45784270348655      1.02085998331707
  H   3.74472229090293     -2.32976411176092     -4.77720219298504
  H   1.94121474125054      2.35198803375663      7.24995755982421
  H   9.03741158508558      2.97200464390843     -2.28834930794412
  H   3.89978036926063     -6.85514047407575      2.96192254105399
  H   -6.18581767452160      2.58312650595255      5.72424571432957
  H   -0.94658569009567     -5.70193082922014      0.87919086188660
  H   1.11635621466581      6.72707584793570      0.51222381005404
  H   -1.97404694133305     -1.15903481044533     -5.74459038083375
  H   -3.23457875051461     -1.15968761543195     -7.05055631112323
  H   -0.32421778527607      6.47286536444047     -0.54944838350542
  H   -3.59137649563769     -1.90784768689232     -5.45447081730869
  H   0.75216119965608      7.88493555889223     -0.83849755117865
  H   3.54469903428715      6.44045258084893     -0.29874120893443
  H   3.31804103205668      7.55447429667312     -1.71453964661118
  H   3.98218580606071      5.89877657079363     -1.96320513812757
  H   -2.81385852115136      2.58218954946424     -5.91405610286070
  H   -2.79868380353121      1.47129389221348     -7.32859124028889
  H   -1.55091388440918      1.29689304810619     -6.02268090369884
