# Supplementary material for: Solvent-Directed Social Chiral Self-Sorting in Pd2L4 Coordination Cages
Source: J Am Chem Soc. 2024 Nov 17;146(47):32748–56. doi: 10.1021/jacs.4c12525 (PMC11626499; doi:10.1021/jacs.4c12525)
Supplement: Supplementary file 2 — ja4c12525_si_002.zip [file ja4c12525_si_002.zip › raw_xyzfiles_All/BAAZU-1/cage_explicit-solv/mix-solvmol8-SSRR+solv.xyz]

290
Coordinates from ORCA-job calc
  C   -5.29107596881072      3.54502092465549      6.33608170542439
  C   -4.28639846912017      3.89992819701761      7.23004934030999
  C   -2.93688593105505      4.16947646810534      6.96723091169700
  C   -2.26607078748343      4.13432972523140      5.75215721477147
  C   -2.75871840052824      3.85871055823436      4.46823872974705
  C   -4.16463406805553      3.57123392680149      4.07266369570098
  C   -5.23943675504534      3.40513252674716      4.94346913578474
  C   -1.96989446034556      3.80979192323792      3.31126237574817
  C   -2.82138691514701      3.54265633553141      2.20858808520422
  C   -4.16312239202993      3.37765643280848      2.66754139718727
  C   0.00256329229366      7.80793598222570      3.07822734345751
  C   1.34509578267017      8.19485282628012      2.98330940998711
  C   2.48436283924034      7.39324347503564      2.97312358295247
  C   2.59334396825699      6.00206281059899      3.06994245094981
  C   1.58731163405137      5.04238079042886      3.18222351071017
  C   0.11920711207103      5.29001172215115      3.18027731604774
  C   -0.53492325235211      6.52848610478607      3.16082971251167
  C   1.76696073399267      3.64503963086514      3.24836811679086
  C   0.48055597230741      3.02968846831696      3.24096535400166
  C   -0.52087227976836      4.04593119622400      3.22044320490359
  C   -5.26851415608076      2.91655979449106      1.81865560195632
  N   -2.38708385614409      3.45303482494948      0.92384404060665
  N   0.24005062227665      1.70479800086521      3.26192382926629
  C   3.05627760456578      2.94542295131490      3.38468529766857
  C   3.96003971301263      3.27387325057938      4.40701594667996
  C   5.16713785578874      2.59449440701426      4.51985035364982
  C   5.45562864108860      1.58468820583263      3.61351746567646
  N   4.59452346084906      1.25761597505879      2.63935310104203
  C   3.43133042609741      1.91261758213805      2.51904268527418
  C   -4.98580526625843      2.00688966383349      0.78907318949401
  N   -5.91247730854729      1.54576853436484     -0.05214679243159
  C   -7.19420013116211      1.92131964586617      0.08082132316922
  C   -7.57588573813242      2.79174395390113      1.09031991551962
  C   -6.61137845088231      3.30349765673980      1.95382151908350
  H   -6.27189329773438      3.35242647474424      6.78146938305612
  H   -4.58668760542096      3.96362634745533      8.28049161853535
  H   -2.32412433999268      4.41853536373839      7.83890304247226
  H   -1.18967544535608      4.33674903268980      5.78938858335504
  H   -6.18696938337655      3.10624964914626      4.48752699893174
  H   -0.72584246896996      8.62494864287634      3.07169148544110
  H   1.52272657014796      9.27206443219651      2.90653498210189
  H   3.43578189356935      7.92652289096939      2.88141280821761
  H   3.61745332621304      5.61477801446763      3.04028987670279
  H   -1.62858211863104      6.46677611883648      3.20344057717436
  H   -1.43310810431755      3.77098731599600      0.77713959497780
  H   -3.03838757790462      3.76889210150458      0.19293630729963
  H   -0.70502705429629      1.32163910010828      3.21684812264851
  H   0.98494429359514      1.05853938500093      3.50172236897579
  H   3.70315807011653      4.05866485641105      5.12274914455363
  H   5.88304933001025      2.83318297215193      5.30761485154990
  H   6.39446956900671      1.02761346919323      3.65648349377545
  H   2.77796954319814      1.60763370312848      1.69647288749787
  H   -3.96844338886662      1.63765606567630      0.64256261980559
  H   -7.90973935215888      1.51362334403378     -0.63689061359556
  H   -8.62221437447260      3.08736675182544      1.17931741345060
  H   -6.90378135586672      4.03004809294679      2.71447846956476
  C   -2.35424847187598      7.65772365617720     -3.93248388632067
  C   -1.16389740169815      8.37816046510841     -3.98530328670729
  C   0.14995717606458      7.89863066252333     -3.91435427880458
  C   0.59606796048337      6.58909821340400     -3.77493129917883
  C   -0.13929266096612      5.40027418523292     -3.68466264728408
  C   -1.61984356396379      5.24712035653322     -3.72608838046057
  C   -2.55301817950720      6.27806564723136     -3.81542892704015
  C   0.41420152904188      4.12384775449125     -3.52601879933122
  C   -0.65472603573152      3.18306842901134     -3.46438218190463
  C   -1.89785857656264      3.86652322486397     -3.60018627319943
  C   3.10955705798127      4.13431107766184     -7.08057440166967
  C   4.47805672323028      3.88169218858574     -7.23298112045915
  C   5.40826027267667      3.50866998055305     -6.26621354302903
  C   5.22841833154885      3.30383200772233     -4.89373712557346
  C   4.07382645957736      3.42701297084794     -4.12170038038641
  C   2.71597919942998      3.79274890106529     -4.61035237065641
  C   2.33669792380592      4.08916172011825     -5.92561935119889
  C   3.95493656695000      3.18627386646120     -2.73453502694760
  C   2.60015606469658      3.41471561479088     -2.36157465899370
  C   1.84575277563395      3.78255769752986     -3.50920082248531
  C   -3.23107550547481      3.24281681591511     -3.65344716572889
  N   -0.49359667618752      1.84924433885666     -3.30338272090699
  N   2.07768825135661      3.29972949791737     -1.11038023849528
  C   5.00779300269581      2.74472992810941     -1.80965195665046
  C   6.28473356035154      3.32396059102493     -1.73864535715267
  C   7.21886979694284      2.84053415017345     -0.82883789514008
  C   6.86183887464740      1.80698293572413      0.02620756751277
  N   5.63853443161073      1.26070051751524     -0.02607612268011
  C   4.74430429713973      1.69577433854206     -0.92143863080746
  C   -3.62849284690923      2.26401079547032     -2.72959399779346
  N   -4.83438023858250      1.68855058388499     -2.75989443576481
  C   -5.73734248135241      2.06284317287180     -3.68302782350711
  C   -5.43077819984959      3.01105926875908     -4.64314703635676
  C   -4.16359699795277      3.58921900843862     -4.63815613004066
  H   -3.27134071233624      8.25318273374551     -3.98247279767725
  H   -1.26859928434843      9.46300955273371     -4.08529865701115
  H   0.93470197797435      8.65968901729370     -3.96717722186452
  H   1.68247556789793      6.45702585961329     -3.72060373147373
  H   -3.59987728627805      5.96938471878735     -3.77824826446667
  H   2.57153044044021      4.39879479364681     -7.99610238309549
  H   4.86775440377715      3.98101000310826     -8.25085054070248
  H   6.42811195796135      3.34686785496294     -6.62829689629577
  H   6.13115574032843      2.99471717580320     -4.35685721553489
  H   1.27224522318430      4.31685832561267     -6.05177010442036
  H   0.44661193348988      1.47431987015864     -3.40470546718171
  H   -1.24041844744835      1.23130360155937     -3.63712353860303
  H   1.22400612671721      3.82680041358170     -0.92438649484933
  H   2.72726588433156      3.32805442835266     -0.33184944827235
  H   6.53968408487464      4.16758355060046     -2.38430965633274
  H   8.21695449512259      3.27581365156180     -0.76105029317125
  H   7.55331567183645      1.40953728292414      0.77300955769586
  H   3.77367674564987      1.19088317695255     -0.92858048148618
  H   -2.94946517694590      1.93635393181086     -1.93862734905529
  H   -6.71706644534430      1.58108619760420     -3.64325332654321
  H   -6.17453331288622      3.27968294275620     -5.39464377581301
  H   -3.89342433010604      4.31172097190670     -5.41186585748175
  C   -5.46240984783660     -3.67489194333149      6.00991514961318
  C   -4.50637228073300     -4.12263775629837      6.91842029846509
  C   -3.16017932006617     -4.43280594538087      6.69204411899521
  C   -2.43751394925767     -4.37254381751863      5.50552690467648
  C   -2.86353674069125     -4.01312742161579      4.22170894193841
  C   -4.23204065934879     -3.60230763027058      3.80631550922716
  C   -5.34050665471392     -3.44297569046499      4.63585265116947
  C   -2.03685312552610     -3.95310180666480      3.08830602774261
  C   -2.83044907950737     -3.53685059085677      1.98677303043501
  C   -4.16784719129163     -3.31266514792423      2.42525605423124
  C   -0.31303255083257     -8.05699719889450      3.33877952667194
  C   1.00562260053797     -8.52959156034667      3.38291467507462
  C   2.19169783625384     -7.80294521676992      3.32641408101911
  C   2.38531367333029     -6.41785510400123      3.25053834752260
  C   1.44164581640786     -5.39281385328175      3.21250772341727
  C   -0.03824933803200     -5.55360144482516      3.16009028173315
  C   -0.76799757537764     -6.74919557509701      3.22545398164147
  C   1.70468592398047     -4.00603367049303      3.14788679034423
  C   0.45790965101973     -3.32423846411289      3.02155652030821
  C   -0.60300489867383     -4.27840902899764      3.04689862880910
  C   -5.24645013564484     -2.81682615818990      1.56218247184261
  N   -2.37204704830470     -3.38410524355491      0.71230773127249
  N   0.30245641263787     -1.98899033199637      2.90395083476203
  C   3.01418186791276     -3.35322789061885      3.30048620678681
  C   3.90756876280391     -3.71215730858513      4.32325561328475
  C   5.12403403332134     -3.05380097716013      4.45468033845408
  C   5.43343309295148     -2.02660760955970      3.57452952311766
  N   4.58073634944604     -1.66548436826460      2.60543602106942
  C   3.41252204978941     -2.30519789391499      2.46194422112850
  C   -4.98202321935511     -1.75811735812446      0.68757429055029
  N   -5.88399459622251     -1.29599080990624     -0.18270345153691
  C   -7.11276350747930     -1.83298711611390     -0.23025667604703
  C   -7.47527720438858     -2.86236868447733      0.62587456420741
  C   -6.53650131468742     -3.36384197801136      1.52225524358689
  H   -6.45321311218926     -3.47214366744205      6.42799172948205
  H   -4.85064522421098     -4.23491631515369      7.95128300313891
  H   -2.59337866801936     -4.75037769505143      7.57274059999839
  H   -1.37596128292098     -4.63393116395347      5.57744246889973
  H   -6.24855728719607     -3.06870004507337      4.15272979573169
  H   -1.09216886656047     -8.82416944858932      3.38494269545549
  H   1.11756350765106     -9.61559700722407      3.45904854694198
  H   3.11069697841278     -8.39679498210316      3.35028072248822
  H   3.43334456965072     -6.10285751184188      3.21722574851452
  H   -1.85534239633276     -6.62098355841553      3.18325684397979
  H   -1.47707632365410     -3.83252902240467      0.52033611941523
  H   -3.06390844754767     -3.56733178480185     -0.02387869373521
  H   -0.62398289348200     -1.55549100292766      2.89321267445494
  H   1.05960613959267     -1.38431686276442      3.20701939200551
  H   3.63508853953700     -4.49848382278137      5.03100194399702
  H   5.82996349763188     -3.31866781804439      5.24313942169398
  H   6.37838622249843     -1.48206945574383      3.63637398755401
  H   2.76854098736639     -1.96767342827822      1.64538554080717
  H   -4.00304498876102     -1.27115934932007      0.68937789054625
  H   -7.80579176206012     -1.42414602188808     -0.96954982196917
  H   -8.48107299239195     -3.28132095260773      0.57043392072895
  H   -6.79562065824527     -4.20367240356183      2.17075876145769
  Pd  -5.35034654785173      0.18996530338220     -1.46248713334264
  Pd  5.10212222666856     -0.19027788465460      1.29621338705381
  C   -2.85797489154818     -7.38235306358411     -3.83345677960691
  C   -1.72829702017237     -8.19631406301241     -3.89321974689879
  C   -0.37948979997789     -7.82349724710413     -3.86882587545475
  C   0.17617887586319     -6.55153031487778     -3.77226595101647
  C   -0.45973834158545     -5.30753760336293     -3.68410048472536
  C   -1.92499486611157     -5.04076738219563     -3.69528564951459
  C   -2.94527161520421     -5.98965238777584     -3.74607412001572
  C   0.19347679743117     -4.07496065297867     -3.55223482581888
  C   -0.79910462989098     -3.05588100054996     -3.46633686096841
  C   -2.09148544558363     -3.64539636090667     -3.58131400576679
  C   2.88653828399964     -4.38077652847104     -7.11000617175730
  C   4.26681869913222     -4.20930162446050     -7.26733588279146
  C   5.21831712327923     -3.86810432458820     -6.30927510881400
  C   5.05356168387465     -3.63252758973015     -4.93998369398729
  C   3.89558069836768     -3.67847283968309     -4.16545435772482
  C   2.51539386122685     -3.95097254944771     -4.65069607648116
  C   2.11798019349127     -4.25745939456773     -5.95784438064424
  C   3.79441971615232     -3.40555683114355     -2.78184366542945
  C   2.42325327871802     -3.50313391863738     -2.41514179409215
  C   1.64588877895197     -3.84276993420721     -3.55310703090866
  C   -3.36488523561451     -2.91357428624012     -3.67577616597897
  N   -0.53907008817274     -1.74159326916695     -3.29730892640709
  N   1.90009626329849     -3.29240539246379     -1.17445296717961
  C   4.87584527435980     -3.04168208140290     -1.85830768080649
  C   6.11853859054384     -3.69359750967663     -1.80016975133366
  C   7.08135143102310     -3.27695508646089     -0.88732892374908
  C   6.78692151173100     -2.23850087099498     -0.01421934475658
  N   5.59629250272474     -1.62465118705749     -0.05427339789692
  C   4.67697940477714     -1.99368220416370     -0.95285176448429
  C   -3.72214575761715     -1.92875810256488     -2.74690430890614
  N   -4.85818958286392     -1.23071241281700     -2.83907388352731
  C   -5.71917081836938     -1.47122555885009     -3.84095855440214
  C   -5.45050044102304     -2.42704893081813     -4.80623137134116
  C   -4.25852077267638     -3.14177289058513     -4.72973800421361
  H   -3.81878925348060     -7.90668864011379     -3.85363347115023
  H   -1.92127069568220     -9.27135770323417     -3.96303457511161
  H   0.33923259872862     -8.64722370785555     -3.92197639497023
  H   1.27099319830031     -6.50748766159002     -3.75086975870112
  H   -3.96095135756691     -5.58856807042759     -3.67906078734955
  H   2.33366940449577     -4.63526418612907     -8.01941372205085
  H   4.64883976216445     -4.35169061591409     -8.28301944099008
  H   6.24422120138228     -3.76817941021536     -6.67646714710485
  H   5.97204526164829     -3.36158024573693     -4.40970455123706
  H   1.04101054032668     -4.41822488595587     -6.08015925609296
  H   0.42044649380273     -1.41740450851212     -3.38693554458815
  H   -1.26353364476563     -1.05991169622690     -3.53764544848384
  H   0.97521166878797     -3.68523914661544     -1.01079149362999
  H   2.51982139278766     -3.42150036456735     -0.38222595207376
  H   6.32430193108560     -4.54104936980581     -2.45798468627633
  H   8.05341253928911     -3.76893909684598     -0.83024149172360
  H   7.50080081474827     -1.89268436639930      0.73698878612651
  H   3.73647724178072     -1.43497349917512     -0.94652310659271
  H   -3.07225041571279     -1.69933686106638     -1.89862024260955
  H   -6.64085002354727     -0.88523287222392     -3.85786651225397
  H   -6.16361178353836     -2.59540804396289     -5.61448388342175
  H   -4.01159856278155     -3.87647201962285     -5.49994307184620
  N   0.00605977815275      5.37421357505971     -0.26150804579989
  N   -0.16077770496598     -5.33167989891345     -0.26141953044372
  N   2.26408515165581     -0.21961989720343      4.66178334539876
  N   2.12660452417520     -0.05287530672083     -3.59929758460740
  O   -4.07826839606674      4.80405980360666     -0.94306730372383
  O   -4.45438266691440     -4.55004956108586     -0.97996004948501
  O   -2.44664767204914      0.09733504238717     -4.45172743282232
  O   -2.03148448513417     -0.18728841081975      2.94069606029369
  C   -0.82931662679290      6.17205961816974     -0.30223715080779
  C   0.14917962507535     -6.44442000334876     -0.29053397859955
  C   3.00403397865983     -0.26858421266927      5.54833598770637
  C   3.24038235743779     -0.11323836773794     -3.90388545862875
  S   -5.58845823330758      5.01808323620777     -0.82596206798258
  S   -4.87909706485476     -5.72422533585290     -0.09592267157500
  S   -2.29189554473689     -0.33214190490321     -5.92092904971716
  S   -2.79989324196756     -0.68000636336077      4.18021348237449
  C   -1.92077380347579      7.12903239383315     -0.34988501673328
  C   0.52885790239703     -7.84748770468416     -0.32401415403195
  C   3.93338992168321     -0.33498262544765      6.66579665843552
  C   4.64030217557066     -0.18100261519031     -4.29207872753410
  C   -5.80036019298901      6.26708746112857      0.44836701524589
  C   -3.46323825120860     -6.82760271389742     -0.02376557171855
  C   -0.90056634894038      0.61092289975360     -6.55036910224322
  C   -2.20278262647589      0.31387813377161      5.54810318136996
  C   -6.05679866268796      6.00505757258344     -2.24659534027102
  C   -5.96697418969920     -6.71995692702435     -1.11719485255895
  C   -3.62319325511996      0.49726948627287     -6.78346015921743
  C   -4.44516496771407      0.00383087489537      4.02196527252026
  H   -5.45220911678638     -6.98761005800745     -2.04972659279791
  H   -4.56029100421360      0.08200437409769     -6.38944537159807
  H   -6.84883820750731     -6.10034514621362     -1.32670220918277
  H   -3.53736082388212      0.28176942111408     -7.85734189979823
  H   -6.26226176531153     -7.61639316800433     -0.55447470675753
  H   -3.56289421559030      1.57520333623350     -6.58345943141628
  H   -2.83623835143457      6.56982765843332     -0.60486674058602
  H   1.33842952096473     -7.99307321002969     -1.05131364052385
  H   4.96208826124564     -0.23603804153190      6.29403764270944
  H   5.25801472157678     -0.43521062085528     -3.41946789606568
  H   -3.13712181737694     -7.07200482948295     -1.04477649349756
  H   -1.06719452842065      1.67965436373993     -6.35516417381221
  H   -1.71799411232232      7.88820728556361     -1.11727612838114
  H   -0.33887561533728     -8.45179755883887     -0.62184921059782
  H   3.82288012713104     -1.30102312302680      7.17664751224097
  H   4.95359597876157      0.79366865251078     -4.68647192668896
  H   -3.74167386855558     -7.73060279462302      0.53704015519918
  H   -0.79815934298687      0.41118978275541     -7.62588437623760
  H   -2.03273846709198      7.61104553843145      0.63058582974699
  H   0.86756599535716     -8.16144461682230      0.67296740766998
  H   3.71927674360407      0.47969303806409      7.37047471155238
  H   4.77068363639498     -0.94631123678732     -5.06835620907646
  H   -2.67298183723014     -6.28439631494881      0.51096121033926
  H   -0.01150018216250      0.25251490466513     -6.01468759806459
  H   -4.99691365612101     -0.16963851999798      4.95589632324943
  H   -5.41907850939565      6.89858726466682     -2.29730032571807
  H   -7.11681146536186      6.27777231702515     -2.14872297690163
  H   -4.93693907449571     -0.52132975903268      3.19363593259018
  H   -5.91721484681277      5.37277466556727     -3.13261864247440
  H   -4.35521728521612      1.07472427296099      3.80251867967502
  H   -1.14666212503788      0.04751693008745      5.68809475230478
  H   -2.77927398077068      0.05479233000425      6.44701747159560
  H   -2.30329805342875      1.38032528329453      5.30363314271186
  H   -5.37522392576255      5.84962613065973      1.37116317954675
  H   -6.87351393838265      6.46192360312003      0.58256853752348
  H   -5.26267684979187      7.18122724448767      0.16132040714149
