# Supplementary material for: Solvent-Directed Social Chiral Self-Sorting in Pd2L4 Coordination Cages
Source: J Am Chem Soc. 2024 Nov 17;146(47):32748–56. doi: 10.1021/jacs.4c12525 (PMC11626499; doi:10.1021/jacs.4c12525)
Supplement: Supplementary file 2 — ja4c12525_si_002.zip [file ja4c12525_si_002.zip › raw_xyzfiles_All/BAAZU-1/cage_explicit-solv/mix-solvmol8-SSSS+solv.xyz]

290
Coordinates from ORCA-job calc
  Pd  -2.77322722613800      1.52491459219070     12.62981880954280
  Pd  -2.58878315887630      4.52872189846921      3.71498201194877
  C   -0.31642905837738      3.13135974026429     12.29150056008304
  H   -0.99940737426436      3.69709531889960     11.65313365189291
  N   -0.80328459323302      2.02807178465815     12.87357323131926
  C   -0.01742578924051      1.30038493294413     13.68599481767302
  H   -0.45717757608438      0.40579930087610     14.13248812174572
  C   1.28890550600960      1.68087822064294     13.95263582465604
  H   1.90004310910840      1.07071859941110     14.61938349366670
  C   1.79971287137700      2.83057528839015     13.35483721778564
  H   2.83236003323703      3.13486194588504     13.54429464184226
  C   0.99226800378105      3.58638724325352     12.49578996910004
  C   1.41603273002065      4.83393816030226     11.83594315741318
  C   1.82493529358708      6.02020080170425     12.47555223992021
  C   2.06349207532823      6.17934944616920     13.84040610528048
  H   1.93627977053806      5.27873421598731     14.44961614992986
  C   2.44027100619605      7.32342054323352     14.55120575368612
  H   2.58579995519985      7.17556127034275     15.62568233014636
  C   2.63202773572313      8.62375778541388     14.09039701615708
  H   2.91536210090414      9.35971541412729     14.84917201593268
  C   2.48345147774539      9.12108614506205     12.78968830896061
  H   2.64555536103583     10.19713576816068     12.67357740697652
  C   2.14792103359335      8.44117141096091     11.62294963027832
  H   2.06788523063910      9.05883233739539     10.72235997249867
  C   1.88783765796520      7.07842468887821     11.42511926380681
  C   1.55133463468161      6.48456339748329     10.19879800989431
  C   1.26348749819950      5.10611589446587     10.44896601221900
  N   0.87761010525214      4.21460082674513      9.51215827423342
  H   0.95115356140815      4.45375726881968      8.52035038194080
  H   0.91376743215171      3.22154039498723      9.72555160737193
  C   1.40727627085433      7.12962111123780      8.88805940807121
  C   2.34622199064831      7.88973096726317      8.17458875070883
  C   3.66696988887478      8.13529441785243      8.57603759855541
  C   4.67173301921930      8.85247859552277      7.93537586652672
  H   5.62774718582076      8.89511498407533      8.46634809685743
  C   4.63343641707631      9.51820140264125      6.70420519330718
  H   5.55757694784191     10.02545935716830      6.40997323626831
  C   3.58321455594974      9.60164617907831      5.79378058833810
  H   3.79531117834850     10.16113741389575      4.87745635196180
  C   2.29794597086208      9.05464545571793      5.86974758177021
  H   1.67114023069742      9.23237790868119      4.99020592373837
  C   1.70870591076128      8.30868283285887      6.88998659341687
  C   0.41839383013593      7.74307789801362      6.87171732509820
  C   0.21993017774598      7.05106471617832      8.09751574512313
  N   -0.90959239179114      6.41084730054081      8.46891084309924
  H   -0.99206297608163      6.12953840236407      9.44161205990551
  H   -1.79540304390653      6.63941793389419      8.00712420365590
  C   -0.52825030912033      7.71686912131760      5.74590634083553
  C   -0.97306611212836      8.85772689812512      5.06663504910214
  H   -0.63172811029118      9.84805988235305      5.37864526146373
  C   -1.86900925869903      8.72790199063845      4.00826764479042
  H   -2.23021155593299      9.60032576691481      3.46156844969668
  C   -2.32887799216569      7.46732145529927      3.66250994159843
  H   -3.04967823717025      7.32263984717956      2.85479587934363
  N   -1.90316483820456      6.36622918789495      4.30702228238489
  C   -1.02153738454054      6.48010484924246      5.30835501824348
  H   -0.66341955359977      5.55578597657286      5.77190255206578
  C   -4.18581679777262      4.11822842760341     12.54881608273904
  H   -4.52146548580722      3.69082921383664     11.60062304656560
  N   -3.32780482910216      3.38895696008850     13.27417382991105
  C   -2.89581072469649      3.85264149357711     14.45976300698625
  H   -2.19523364781544      3.22566670850594     15.01541903910523
  C   -3.33479233422749      5.06924329704453     14.96018106735209
  H   -2.96806495186601      5.41603708081079     15.92747559790202
  C   -4.22750815561099      5.83143460862792     14.21142666328057
  H   -4.57055515072991      6.80051660610827     14.58285313213784
  C   -4.67171809546566      5.36168541104418     12.96952260664656
  C   -5.62551593917749      6.07775243743407     12.10530261090810
  C   -6.94785735720392      6.43790329490860     12.43008609680442
  C   -7.55557821879115      6.29906361778676     13.67726261920345
  H   -6.92173416519723      5.88356154838197     14.46761393724139
  C   -8.86128030501670      6.61216422399810     14.06959589572190
  H   -9.08625646326140      6.42482609233970     15.12405720112252
  C   -9.91741623228197      7.10395103239442     13.30635896228459
  H   -10.85789084044931      7.26155541600442     13.84343122369589
  C   -9.94592487332544      7.39735131422502     11.93686423046625
  H   -10.91003501316423      7.73769649582498     11.54642789604568
  C   -8.92201561043336      7.30834460627668     10.99926421622387
  H   -9.19504956080238      7.57180259009168      9.97185598571125
  C   -7.58480876229711      6.92541721991921     11.17105870218792
  C   -6.62136992144496      6.86130225669429     10.15383955883624
  C   -5.41716257443769      6.34473259999268     10.72561778128073
  N   -4.27574377151865      6.12040860165043     10.03982373997418
  H   -4.16626256875470      6.52893680971093      9.10828290600339
  H   -3.40848596540578      5.97911874806789     10.55072743837361
  C   -6.77757573572084      7.16396737806691      8.72657681041053
  C   -7.17434713520016      8.36343884572094      8.11736980352240
  C   -7.47937921446509      9.55469084247883      8.79022269542188
  H   -7.40390101109911      9.49647538130246      9.88150475399844
  C   -7.84383800068062     10.79524840482219      8.27690664194395
  H   -8.02984282748127     11.57411299702937      9.02283552275074
  C   -7.99145666754639     11.18963691684963      6.94139903453937
  H   -8.29048742736340     12.23084893291975      6.78539315167047
  C   -7.78510533282588     10.44154519438126      5.78460508650482
  H   -7.93550667072868     10.97645123648320      4.84179251995651
  C   -7.38931955823308      9.10659327827290      5.65159538221766
  H   -7.25496664081719      8.76600984229626      4.61977315012873
  C   -7.12281338923248      8.15810027516086      6.63804305806742
  C   -6.66682646688361      6.84311652743089      6.42562923618596
  C   -6.47349013695794      6.22866598227515      7.69126654238007
  N   -6.05127333365304      4.96270373061988      7.89567339836982
  H   -6.13069597704517      4.58533375024752      8.83561921443897
  H   -6.13158240765619      4.27392585843342      7.14117979178658
  C   -6.27250023975860      6.23952462536789      5.14357016570125
  C   -7.11514226672225      6.14209411285857      4.03018724505456
  H   -8.14609928533648      6.49993485430138      4.09269476489660
  C   -6.63812619945652      5.57887097998642      2.84913164643814
  H   -7.27145050500669      5.49600914772638      1.96456863995748
  C   -5.33758489689097      5.10272556775685      2.80509086279755
  H   -4.92745826111778      4.64422838634886      1.90278422435804
  N   -4.52159409967417      5.19385722658726      3.87074212450702
  C   -4.96766638795920      5.74961144585872      5.00404337767316
  H   -4.25861619542286      5.84120138247337      5.83199923779278
  C   -5.20231599806303      0.48128952432337     11.30616144306110
  H   -4.49189247768460      0.39836604180340     10.47993084021849
  N   -4.74500801771012      1.00559876282328     12.45027815846948
  C   -5.56603021845199      1.11346999500302     13.50940234652009
  H   -5.14898423667258      1.55083305644733     14.41920678747581
  C   -6.88029998234504      0.67579890460119     13.44938116595914
  H   -7.51872024312134      0.77271638592047     14.32876590362113
  C   -7.36084140821831      0.12511205281665     12.26394346426336
  H   -8.39772483414162     -0.21365701965076     12.19458899513571
  C   -6.51506174677344      0.01986636104032     11.15324562088926
  C   -6.90674067691585     -0.57148597272956      9.86240051157946
  C   -7.32006668578999     -1.89917603526718      9.63836652223519
  C   -7.57666938587919     -2.85740868571424     10.61815725501507
  H   -7.45830979640737     -2.51882696416741     11.65281776547286
  C   -7.96294935957561     -4.19433042948798     10.47489308460113
  H   -8.12074167972905     -4.73470159247226     11.41332591240396
  C   -8.15378963571268     -4.93708723281777      9.31237091796197
  H   -8.44989804676942     -5.98039006526264      9.45956370655742
  C   -7.98984340170391     -4.53630779345391      7.98001342977047
  H   -8.15900422432474     -5.31407866363647      7.22891146828493
  C   -7.62950808658018     -3.29031227360037      7.47666777209255
  H   -7.53858905863243     -3.22556894897981      6.38700113310788
  C   -7.35721770834091     -2.09669581996786      8.15879526397532
  C   -6.99208836050785     -0.88302078482664      7.55837919706196
  C   -6.71761248831564      0.05451704445097      8.60178483386062
  N   -6.31092561288781      1.32606546211779      8.40052256319639
  H   -6.39568400981985      1.73088804084324      7.46442366878830
  H   -6.36600437043756      1.99500885030947      9.16377439782404
  C   -6.80846308390849     -0.58327822642631      6.13350784411925
  C   -7.73928525934044     -0.66677400362614      5.09007178036196
  C   -9.08006934172754     -1.05433162797077      5.22906569851246
  H   -9.37587036084215     -1.31949535024585      6.25000306610668
  C   -10.08294719083290     -1.13652612525704      4.26981753799390
  H   -11.05733729791005     -1.47173298710765      4.63849838151962
  C   -10.02259514408135     -0.83962629261138      2.90198503809851
  H   -10.95303883644996     -0.98507252246884      2.34445406231792
  C   -8.94352814211369     -0.36293646848468      2.16230399736355
  H   -9.14322854391320     -0.17476149713761      1.10285503478821
  C   -7.64107116343044     -0.06717643574896      2.58060381865158
  H   -6.98818102811824      0.33933660827791      1.80158038744512
  C   -7.06400079075562     -0.19775363649572      3.84259719557139
  C   -5.75184566171630      0.16997080680878      4.20168588387047
  C   -5.58763758523616     -0.07471724747000      5.59230408291771
  N   -4.46793114243856      0.14427205039605      6.31098287579808
  H   -4.42482140746485     -0.23459179396139      7.25238196273498
  H   -3.56400712532315      0.25991719643145      5.84210202577432
  C   -4.75684808232154      0.83659702043690      3.34765563236544
  C   -4.33737282279645      0.34789164296675      2.10357184920653
  H   -4.73107347098202     -0.59964706014538      1.72686566771494
  C   -3.40430188805928      1.06272619539934      1.35695987547690
  H   -3.05976530266998      0.70189143166247      0.38650976703744
  C   -2.88858024231739      2.24321770155530      1.86877993830573
  H   -2.14649452998631      2.82776251444240      1.32092680139173
  N   -3.28865236125698      2.72053063540845      3.06031212158977
  C   -4.19491899769399      2.04484172346074      3.77788750698695
  H   -4.51492318098019      2.48648462361390      4.72544293328453
  C   -1.33869250145487     -0.51802484191640     11.04469365357329
  H   -0.97853077837907      0.38904857066428     10.55290908599598
  N   -2.22330954232984     -0.35814395403000     12.03723680028916
  C   -2.68764269648426     -1.43424144960150     12.69575636372076
  H   -3.41130453711103     -1.25442953241764     13.49403458316305
  C   -2.25645573328160     -2.71334384115576     12.37875647405470
  H   -2.65059468026754     -3.56576666246515     12.93395831647325
  C   -1.33548700066915     -2.88606000891787     11.34849714951993
  H   -1.00023080432135     -3.88938593417586     11.07341681543575
  C   -0.85567683909742     -1.77163615211935     10.64971178536547
  C   0.13799996479624     -1.83488406001530      9.56383920788311
  C   1.45609237071374     -2.32055777787625      9.66057168252198
  C   2.01243124986660     -2.98160998171143     10.75568249772591
  H   1.33554264034959     -3.14867198711878     11.59986802848987
  C   3.31220870599290     -3.46387597839740     10.93831545130599
  H   3.48918107807470     -3.96978111150160     11.89245518092781
  C   4.41523507758410     -3.36730919558519     10.09314266949072
  H   5.34168072121193     -3.81213292015576     10.46963193716521
  C   4.50404593077357     -2.75081134485433      8.83905650529138
  H   5.49544480690898     -2.76280301563171      8.37584289895489
  C   3.50949371226567     -2.11732767625971      8.09971745431411
  H   3.83111546757630     -1.69087679121948      7.14361077982579
  C   2.15244245010736     -1.93552921512885      8.39757690285165
  C   1.22243730422879     -1.27205255980160      7.58185150569815
  C   -0.01521585987838     -1.21100162201518      8.29585390331559
  N   -1.14292418753468     -0.62510728206683      7.84186387550740
  H   -1.21285508116905     -0.34248853092877      6.86139268983748
  H   -2.02713753397476     -0.81967504372911      8.30349922083535
  C   1.44018333607253     -0.65583100088855      6.26723864272116
  C   1.92016002831938     -1.24501583794901      5.08893524274365
  C   2.26122614694929     -2.59724665502776      4.93915751766920
  H   2.13710146193364     -3.20251530158865      5.84356721211794
  C   2.71743959121518     -3.27934598144796      3.81709661772229
  H   2.91511910311179     -4.34545558605660      3.96546516336815
  C   2.94758800285990     -2.79499264379056      2.52311166755031
  H   3.31529723528824     -3.52981564976492      1.80025851650696
  C   2.74830432934295     -1.50888385136930      2.02919659534862
  H   2.97235929721651     -1.36960503974581      0.96707455982897
  C   2.27945437162225     -0.36693467982265      2.68866931585526
  H   2.16939142282723      0.51640387417530      2.05197693414536
  C   1.91669181395592     -0.19756676292767      4.02403109964758
  C   1.39901308964565      0.97723131036552      4.60720182611186
  C   1.13494888988032      0.71001377052496      5.97885443046936
  N   0.66330720022010      1.59153306228926      6.88446955535256
  H   0.70360636430739      1.32815157111617      7.86463278186913
  H   0.71309933548691      2.59770004248230      6.69671144593668
  C   1.03687558589146      2.22420698479828      3.91542091910338
  C   1.90671677992555      2.94046993803968      3.08273775194867
  H   2.93330548144376      2.59490441154411      2.93787075266291
  C   1.46855245580647      4.10484644562091      2.45726953257883
  H   2.12746032685417      4.68025620848376      1.80529493244065
  C   0.17749717744111      4.55266090793351      2.68924731409575
  H   -0.20331857816946      5.47005813717695      2.23507211138093
  N   -0.66434603765360      3.86981029322589      3.48442580024795
  C   -0.25702318728976      2.73831693700614      4.07406881610573
  H   -0.99028546033925      2.19471201484331      4.67644617167360
  O   -6.82457023789409      2.96492938424345      5.99711888007602
  S   -8.27723903298205      3.46686657518032      5.91955792626201
  C   -8.93506880801649      2.82291421543032      4.38408117367225
  H   -9.96691772000988      3.18336950367730      4.27232389066349
  H   -8.89453845323208      1.72673761915819      4.39448160245336
  H   -8.30423702697549      3.22397867181644      3.58018664454418
  O   -3.40233079760191      7.49733842030448      7.56445650191050
  S   -2.96678797122081      8.95043063592796      7.82813731108895
  C   -4.06289387996451      9.97720170680078      6.85530871575190
  H   -5.10201863472746      9.77421697880377      7.14033996683734
  H   -3.79790909553845     11.02893531224826      7.03015886025063
  H   -3.89583649250993      9.71455362092328      5.80281664210266
  N   -1.66434658484583      6.27957093720208     11.60880573450002
  C   -1.41020288237092      6.91862413178808     12.53775479080767
  C   -1.09929020965493      7.72468218148011     13.70718115112022
  H   -0.25413621108554      8.38951043562568     13.48008507096865
  H   -0.82792780749554      7.06644088915975     14.54318679804611
  H   -1.97687436366413      8.32588334331908     13.98114840364112
  N   -7.05831540472414      3.37732006850980     10.52654343133747
  C   -7.95515181807643      3.42437990939245     11.25397015423691
  C   -9.08686781678519      3.47236000733621     12.16505788933834
  H   -9.61114472298418      4.43149003497729     12.05006828614109
  H   -8.72833981946409      3.37795635095730     13.19871648122526
  H   -9.77534740755446      2.64745216049447     11.93681191393644
  O   -1.92343510544723     -0.08990805576572      5.04804557162952
  S   -2.30155233427678     -1.37657259219846      4.28989066174445
  C   -1.18236427819372     -1.46259094666265      2.89824055072061
  H   -1.40178086663535     -2.37731919792917      2.33076948144200
  H   -1.79899041865037     -3.66729702468862      4.69817602056113
  H   -1.37909016238588     -0.57785115725112      2.27946241113891
  N   -3.81626188583439     -1.67896073748807      8.91563435111621
  C   -4.07918127092653     -2.76302107306921      9.21855282880284
  C   -4.39556768961161     -4.13033487469332      9.59872913293816
  H   -5.26056425937581     -4.48282191293858      9.01938321656140
  H   -4.64014567140042     -4.16629544650945     10.66876896515068
  H   -3.53013151594201     -4.77582340846273      9.39614311609404
  N   1.52859923604986      1.26832642173689     10.02350371568541
  C   2.37481406686309      0.77123169182501     10.63412939833129
  C   3.44037806741148      0.16202468312389     11.41431465178292
  H   3.00183748881852     -0.44183772544768     12.21999112633432
  H   4.07182481117456      0.94993419836934     11.84717478463313
  H   4.05061375529915     -0.48491045782027     10.76874581757444
  O   1.29364000906771      4.35136831942264      6.58357782677662
  S   2.75705483704857      4.10122795659678      6.17177295967177
  C   3.28105828803906      5.58419404025644      5.31947883481937
  H   4.31799304367529      5.44467061507810      4.98381205186158
  H   3.18837554125054      6.44692352653608      5.98953017465020
  H   2.61509882618170      5.69822829727932      4.45458894841442
  H   3.94743143298726      7.68248007697613      9.53296905415741
  C   -3.56568474862281      9.35957499770555      9.46814860452621
  H   -3.36612011178750     10.42369047239674      9.65483890135227
  H   -2.99650758638339      8.73877831157886     10.17223908616383
  H   -4.64010359428966      9.13562544029614      9.53084173060394
  C   -1.65672125677304     -2.73701490222127      5.26486629807183
  H   -0.14806576474659     -1.45278357821457      3.26153905800619
  H   -2.24022440141109     -2.76541380753569      6.19395580347429
  H   -0.59385200898845     -2.55649067187982      5.47806146003750
  C   -9.21065050794901      2.46083121719672      7.07524356031833
  H   -10.27738729991111      2.69667628236904      6.95908706647004
  H   -8.86946526812811      2.73502875600066      8.08201562131627
  H   -9.01015674307949      1.39893607905653      6.87222069255948
  C   3.72668882828606      4.25836320673663      7.67112228922974
  H   4.79008591602221      4.19442820322522      7.40198282705274
  H   3.44813770730353      3.41457110392733      8.31550076175932
  H   3.49288193055277      5.21540417720996      8.15910589035606
