# Supplementary material for: Solvent-Directed Social Chiral Self-Sorting in Pd2L4 Coordination Cages
Source: J Am Chem Soc. 2024 Nov 17;146(47):32748–56. doi: 10.1021/jacs.4c12525 (PMC11626499; doi:10.1021/jacs.4c12525)
Supplement: Supplementary file 2 — ja4c12525_si_002.zip [file ja4c12525_si_002.zip › raw_xyzfiles_All/BAAZU-1/cage_explicit-solv-anion/acn-solvmol9-RRRR+solv-anion.xyz]

285
Coordinates from ORCA-job calc
  Pd  -2.73831211141976      1.48926685231115     12.77704974000604
  Pd  -2.57755338538216      4.53219868470808      3.97297636626869
  C   -0.28904605376603      3.10969896080777     12.44847580133324
  H   -0.97154648153733      3.67065897588703     11.80526259809929
  N   -0.77042098489470      2.00029416139526     13.02344106024238
  C   0.01485335715753      1.27500901832303     13.83760615780634
  H   -0.42981059958813      0.38611800880011     14.28800714785727
  C   1.31716569656877      1.66343320561275     14.11288334076536
  H   1.92895578502661      1.05369268318267     14.77943185345566
  C   1.82233668163641      2.82027377770150     13.52549639068947
  H   2.85164647317993      3.13123697778620     13.72194626342520
  C   1.01416363347022      3.57415715984212     12.66527125173602
  C   1.43778595493761      4.82580296677038     12.01431776491522
  C   1.86363859093967      6.00590267960794     12.65655973625705
  C   2.09895719892452      6.16245800413924     14.02151043776466
  H   1.95005454592853      5.26628389169441     14.63246176702810
  C   2.49149667076160      7.30242867775679     14.73119523068116
  H   2.62294372899814      7.15665908475487     15.80774912220041
  C   2.71827582344753      8.59558646453909     14.26664414768286
  H   3.01175273932845      9.32718396134845     15.02583387025111
  C   2.60091881031612      9.09216312544368     12.96193950636339
  H   2.80088770556592     10.16151047250036     12.84322671796568
  C   2.25626352404548      8.41718922750972     11.79561149833166
  H   2.21105555123975      9.02691389433901     10.88652278758068
  C   1.94846390671914      7.06335925775171     11.60663223227357
  C   1.59671972293171      6.47734933639607     10.38255543486694
  C   1.28645481412472      5.10583365726580     10.63058101249029
  N   0.87938255722574      4.22631174064218      9.68735987226008
  H   0.98047960398779      4.48296280641567      8.70856306162301
  H   0.93566532279914      3.23058336511617      9.88385833841369
  C   1.47259042410609      7.11039888708308      9.06312618712129
  C   2.46106321084815      7.72372442074312      8.28304048895197
  C   3.81039984152539      7.85702693368962      8.64074725246793
  H   4.06760180013354      7.43710139608490      9.61933805795358
  C   4.86040194806297      8.43744506253917      7.93782612513581
  H   5.83020876927801      8.41985153038215      8.44468815036140
  C   4.85228352906772      9.03338640201578      6.66960768724443
  H   5.81246154559266      9.43039788504917      6.32561556165451
  C   3.79080437708035      9.16655294869488      5.77899142147671
  H   4.03058740968820      9.64877063327840      4.82621511067674
  C   2.46062180182405      8.75402278466531      5.91523748383762
  H   1.82761126784706      8.94582681348472      5.04283969541315
  C   1.82929321830278      8.13660953466640      6.99393673954188
  C   0.48115762871509      7.72923213877193      7.04909119450360
  C   0.25552181379249      7.12249099362154      8.31448163895089
  N   -0.91175313240024      6.62438822985589      8.75919694545671
  H   -0.99209733046328      6.29841929428185      9.71698756894790
  H   -1.77768332439676      6.78345901125076      8.25481680498375
  C   -0.48455587200915      7.72028141579156      5.93789944581925
  C   -0.85027143145176      8.84992665228632      5.19591255811791
  H   -0.43908846894123      9.82971326135581      5.45187869498971
  C   -1.75840832306717      8.72514003546175      4.14678893168344
  H   -2.06520236622221      9.59118569052405      3.55841322594328
  C   -2.28626060498032      7.47750535893851      3.85177204966714
  H   -3.00252130033018      7.33457811026302      3.03952506716470
  N   -1.92966352362673      6.38695951039733      4.55228687640382
  C   -1.06267531403248      6.49936991485908      5.56591828051285
  H   -0.81936713079708      5.57947815717020      6.10285058615631
  C   -4.16444302795543      4.07412883434309     12.71000754023226
  H   -4.48903791464087      3.65479272871847     11.75462542242403
  N   -3.30110997995873      3.34646206347554     13.42968071103335
  C   -2.87971974637414      3.79741711137469     14.62361996430519
  H   -2.17694957777647      3.16829508010859     15.17361763646506
  C   -3.33502133813005      5.00224418908390     15.13789610869058
  H   -2.97637335122121      5.34090668478524     16.11104553734180
  C   -4.23337450316236      5.76372611740198     14.39536909483213
  H   -4.58728716285029      6.72441765945156     14.77811311732787
  C   -4.66772189886222      5.30586380618413     13.14522540765452
  C   -5.62223503157647      6.02655952680991     12.28667095985467
  C   -6.93551721640296      6.41363009608610     12.62282076621349
  C   -7.53801301610343      6.28436093793534     13.87292161751335
  H   -6.90916204912282      5.85435163379590     14.65933049840502
  C   -8.83689074015309      6.61759971497412     14.27250891593234
  H   -9.06088346092929      6.42693862742614     15.32655831031257
  C   -9.88624464796530      7.13585824524380     13.51809818439368
  H   -10.82067892068264      7.30789608321097     14.06131838622670
  C   -9.91468472985848      7.44592317331823     12.15200203331320
  H   -10.87180000706630      7.81500117748599     11.77065040615577
  C   -8.89809100311669      7.34058376335922     11.20877305987904
  H   -9.16622013846054      7.62413844680000     10.18516167070703
  C   -7.57254055298078      6.91442023870557     11.36948468345135
  C   -6.62049195149157      6.82884008083913     10.34361539546103
  C   -5.42463332180199      6.28468134412189     10.90472360001836
  N   -4.29406079930001      6.02723198885320     10.20607109953016
  H   -4.20029865827643      6.43212608906078      9.27813909211452
  H   -3.41939394927433      5.89878745969202     10.70812557292459
  C   -6.77326224075413      7.15618061769693      8.91980727760234
  C   -7.06458871504509      8.39044327126864      8.32460849148705
  C   -7.28897846385074      9.59160472082646      9.01233246123644
  H   -7.22386636979710      9.51271550249835     10.10305957199475
  C   -7.57486028532960     10.85799086856191      8.51360611008898
  H   -7.71769935977180     11.63731400670714      9.26871715651813
  C   -7.69823690958779     11.27750594021273      7.18231425191697
  H   -7.93713328978186     12.33593918304148      7.03922220090061
  C   -7.53381905857967     10.53291325495096      6.01731886656293
  H   -7.65277361682087     11.08672016797598      5.08087821060835
  C   -7.21543754862619      9.17866883848126      5.86808766885221
  H   -7.10384275557203      8.84188513253424      4.83213812685007
  C   -7.01657793305614      8.20169296400366      6.84301097626423
  C   -6.66836586268144      6.85662032681856      6.61281221484402
  C   -6.53935395191356      6.21192969568943      7.87234235908551
  N   -6.23826394157905      4.91859310141662      8.07311241165952
  H   -6.26251717341006      4.53092792588964      9.01051016848932
  H   -6.15772755985521      4.26488788604499      7.30176398643631
  C   -6.27244948516245      6.25366035264921      5.32848657522522
  C   -7.08696519881754      6.20242634421862      4.19119745212173
  H   -8.10496305093131      6.59854302596702      4.22987028521154
  C   -6.60101264973813      5.62980427437111      3.01802993910324
  H   -7.21593856590386      5.57291800121042      2.11859571839519
  C   -5.31304057075197      5.11668116773789      2.99755923703181
  H   -4.89344378359042      4.65913670334956      2.09887526602378
  N   -4.52245956241281      5.17032157673280      4.08351404879239
  C   -4.98370783808835      5.71741873140351      5.21426887128821
  H   -4.29971974845038      5.73899152762951      6.06455577422892
  C   -5.16499141906944      0.42701237769793     11.45599520928050
  H   -4.45599829309474      0.34575625161272     10.62838376255045
  N   -4.71310696645685      0.97446942214970     12.59046798254164
  C   -5.53826477817866      1.09994458759119     13.64408646010093
  H   -5.13080547085386      1.57647019222693     14.53802629479883
  C   -6.84519696797316      0.64070318440414     13.59663384773998
  H   -7.48493212527706      0.75091055882837     14.47350521372071
  C   -7.31845110505277      0.05880173428063     12.42316536168912
  H   -8.35172807651179     -0.29199172631309     12.36124428967970
  C   -6.47451277939189     -0.04890260858779     11.31139187709947
  C   -6.87060085939432     -0.64196432992748     10.02374215198976
  C   -7.32952909110442     -1.95647591608371      9.80067500753810
  C   -7.61532393532419     -2.90604486592902     10.77928253117993
  H   -7.47885401633395     -2.57556437224081     11.81432036281498
  C   -8.04796955922316     -4.22926715024346     10.63428729918755
  H   -8.21764517585824     -4.76721481551595     11.57199517850550
  C   -8.27394165572237     -4.96016703130626      9.47130632449685
  H   -8.60634930801356     -5.99260200694370      9.61787539380415
  C   -8.11116687289824     -4.56117593551781      8.13754871075236
  H   -8.32028646853548     -5.32890795034295      7.38627048211533
  C   -7.70945806460518     -3.32839876806483      7.63529220749704
  H   -7.63269403863414     -3.25828617315596      6.54465991291589
  C   -7.37814409900503     -2.15160830956761      8.32112656949074
  C   -6.96924694449940     -0.95312468428438      7.72064393081509
  C   -6.66345363018509     -0.02597808088086      8.76273314537756
  N   -6.21285664574370      1.23382209121425      8.55781458605320
  H   -6.30614078744790      1.62857734056068      7.62491977630423
  H   -6.26527421107325      1.90890644433699      9.31611187068009
  C   -6.78358636455559     -0.64269733689713      6.29741057241187
  C   -7.73352548949795     -0.59126150472370      5.27123117339140
  C   -9.09798093847502     -0.88286397309411      5.41232722181768
  H   -9.40030626597912     -1.17621042561394      6.42366208083238
  C   -10.11267440282477     -0.85121789955287      4.46224815410631
  H   -11.10467342435930     -1.13583069372342      4.82690574775471
  C   -10.04513320047882     -0.50065043328374      3.10701855348831
  H   -10.98806734257291     -0.56081677907090      2.55469792230268
  C   -8.94361711280575     -0.06242042385804      2.37634732348498
  H   -9.14012536644998      0.18342357075827      1.32805920457483
  C   -7.62170510208295      0.13062051482601      2.79276171023946
  H   -6.94662389463014      0.52458207003327      2.02574071257221
  C   -7.04125339911090     -0.10422961487762      4.03888852452808
  C   -5.69906446940089      0.13574264060347      4.38956350085147
  C   -5.53219446576315     -0.20718793462698      5.75806527850720
  N   -4.38913299552996     -0.15050829965466      6.45564180793945
  H   -4.36417241591914     -0.45098622883042      7.42391133408571
  H   -3.51917666717499      0.17759705215062      6.05002626751761
  C   -4.67625646123997      0.80520021635237      3.56671115571785
  C   -4.23773121882695      0.32833767968780      2.32579704832483
  H   -4.63332525378245     -0.61185810332652      1.93252090591708
  C   -3.28614710726309      1.04485198877408      1.60506804219572
  H   -2.92045633768070      0.68991450594648      0.64040704743928
  C   -2.79257042878197      2.22911077158462      2.12999126964567
  H   -2.05042314225098      2.82488856338526      1.59414530248204
  N   -3.21487511820531      2.69770585301401      3.31722356295437
  C   -4.12086921145742      2.00759985938618      4.02277621958233
  H   -4.41900573129061      2.43305040051210      4.98429876161468
  C   -1.28605296665230     -0.55990676398731     11.21030222521029
  H   -0.91511646408572      0.34765107751390     10.72757733231823
  N   -2.18524650981655     -0.39727413762830     12.18878376855129
  C   -2.67112998615152     -1.47258887051973     12.83138989961831
  H   -3.40933912699134     -1.29217665076234     13.61496926250572
  C   -2.24269036355108     -2.75345549990451     12.51773492541819
  H   -2.65471154447590     -3.60486659909064     13.06137053280601
  C   -1.30877621601876     -2.92970670079002     11.50054344889537
  H   -0.98476747961488     -3.93572350554922     11.22236977693337
  C   -0.81192189620972     -1.81643240320868     10.81106562754300
  C   0.16890086705308     -1.88784745312032      9.71579430791122
  C   1.45495794835857     -2.46318443327372      9.75632759586916
  C   1.99450727905623     -3.20725246450830     10.80463831570581
  H   1.33315093720414     -3.36585804009722     11.66253274977695
  C   3.26540706428148     -3.77910055382121     10.92826140060104
  H   3.43637225930119     -4.33193058224971     11.85711594527720
  C   4.34489208071124     -3.72838700601188     10.05060492571555
  H   5.24831652703814     -4.25136378302772     10.37966798367707
  C   4.43585324390197     -3.08222392820805      8.81079277227245
  H   5.40617255295311     -3.15589908542850      8.30996578959412
  C   3.46675804097466     -2.35591887076044      8.12760279636237
  H   3.77976030579510     -1.93053262577465      7.16780061687013
  C   2.14051280679519     -2.07748426210366      8.48692131910268
  C   1.23796402326812     -1.32229124367606      7.72572666046485
  C   0.02602716012699     -1.20938934019620      8.47479731828076
  N   -1.07298502593057     -0.54564437558413      8.06763163400402
  H   -1.12631048692822     -0.16690080142810      7.12695660742905
  H   -1.95948418838161     -0.68387502876934      8.54274342538292
  C   1.43149825913583     -0.70219647262813      6.40855255569723
  C   1.70201810206401     -1.32130957639968      5.18167620980998
  C   1.89038889647778     -2.69730575749444      4.98931049980073
  H   1.81184465648097     -3.30096412919685      5.89993167384531
  C   2.16410856043763     -3.40012640549469      3.82101661495267
  H   2.28141751000487     -4.48155060478542      3.94210769828979
  C   2.30322206269974     -2.92056776109856      2.51205655499623
  H   2.53091437819979     -3.67493340459733      1.75256266005859
  C   2.16126521315611     -1.61601947766754      2.04521275877600
  H   2.28445777407496     -1.48366671177653      0.96578294302262
  C   1.86327078677319     -0.44744840459937      2.75561856812427
  H   1.76779709114327      0.45457307932294      2.14240556479169
  C   1.67616510748775     -0.26541778821023      4.12520400308382
  C   1.36821783601071      0.94902503182425      4.76789889872528
  C   1.24413441121595      0.69415958533544      6.16061381169902
  N   0.99790398938126      1.60848084648797      7.11300372593608
  H   1.01327688461770      1.34539859978592      8.09317607090275
  H   0.93037257446160      2.59749313868638      6.89764121666896
  C   1.03754638438286      2.23009540962347      4.12045973473404
  C   1.89435464222086      2.92397855839296      3.25789200450962
  H   2.89741542324117      2.53868237705976      3.05724698150394
  C   1.47099510919946      4.11513531228006      2.67264297778946
  H   2.12195527029949      4.68260826115326      2.00591737831647
  C   0.19780426400481      4.58952077245952      2.94835687208590
  H   -0.17807275611113      5.51509053323098      2.50645762900690
  N   -0.63416686492948      3.92060562621670      3.76505625150182
  C   -0.22918992544140      2.78383059367821      4.34508134589269
  H   -0.94417798526155      2.29046562239328      5.00937243422388
  N   -7.02300799153702      2.87532580364180      5.93738516197775
  C   -7.91824592220563      2.93834744024773      5.20944646942590
  C   -9.04990718864204      3.02704168541239      4.30060194146109
  H   -9.66662863123406      3.89680195924849      4.56452930972028
  H   -9.65320374418320      2.11128688085273      4.37499677793342
  H   -8.68480884783951      3.13471275307051      3.27055218675735
  N   -3.53042270264714      7.71338177126022      7.59119090551410
  C   -3.72039364636110      8.78720180205511      7.20821715769532
  C   -3.94559587527172     10.14275678349093      6.73210149411028
  H   -4.25168463596121     10.11520565919176      5.67785855539773
  H   -3.01770629316854     10.72277136673133      6.82991166402910
  H   -4.74052361830141     10.61506650071988      7.32628513824499
  N   -1.66395601922201      6.22103968276141     11.81371875651879
  C   -1.39513902579845      6.84780306801741     12.74667356252696
  C   -1.06942635404958      7.64125477799753     13.92085637420635
  H   -0.22899039495556      8.31078269048741     13.68985803345882
  H   -0.78520854011981      6.97452568367790     14.74582113522526
  H   -1.94439174244642      8.23761105501108     14.21331726093221
  N   -6.94084099454837      3.29117355329262     10.71922062436942
  C   -7.83297765808245      3.36220303906489     11.45036102912692
  C   -8.96149866746545      3.44148680543501     12.36376813526781
  H   -9.48927306144857      4.39401591884357     12.21503190671172
  H   -8.59932096427341      3.38842616074360     13.39904941370093
  H   -9.64837605874612      2.60642012425882     12.16979413417810
  N   -1.77924164528406     -0.73144872993436      4.87015332012701
  C   -1.63335033204542     -1.48901967093759      4.00984115927159
  C   -1.45690940153221     -2.44739077873623      2.92944259772567
  H   -2.23054083224970     -2.28855452968515      2.16601690821858
  H   -1.53881216062636     -3.46818754689053      3.32582143283668
  H   -0.46497840774612     -2.31356143779412      2.47626761240907
  N   -3.74254203859688     -1.67689392015569      9.14945876036140
  C   -4.05381131586567     -2.75071233564640      9.44190406319029
  C   -4.43163126846027     -4.10595845167522      9.80962144725449
  H   -5.27829086890208     -4.43306983940810      9.18966759009089
  H   -4.72886389804837     -4.12906263210558     10.86661288877559
  H   -3.57850492172532     -4.77970191010794      9.65148027579111
  N   1.62172116033200      1.26069539127146     10.18964363187925
  C   2.35835811680851      0.65635821951563     10.84334508973782
  C   3.28701979887421     -0.09420280022790     11.67326566532469
  H   2.72059543925038     -0.71124231348614     12.38359247406555
  H   3.93206121481485      0.60332195182658     12.22495024301960
  H   3.90422755134824     -0.74625920313216     11.03961683094449
  N   1.78598004895015      4.55026459589155      6.60939901254654
  C   2.65466371546284      4.99920096663931      5.99358771141428
  C   3.75458822871394      5.54908667916452      5.21643014658538
  H   4.34524972026129      4.72855208240669      4.78664556980904
  H   4.39421234147206      6.16343758843265      5.86570726063520
  H   3.35503893611812      6.17659080696524      4.40864514683222
  F   -2.66655822422370      2.58169809061722      8.71798268769928
  F   -1.49955010427779      3.85108888080300      7.19065491682179
  B   -2.54177011138408      2.92623806618602      7.36315157156822
  F   -2.25409195861208      1.77731361819259      6.59455887922483
  F   -3.74774763753118      3.49008090391554      6.90109820009597
  C   -3.52795741613021     -0.02704687040880     16.33153524515706
  H   -5.33731724973480      0.37889084478642     17.31147289045273
  C   -4.73005315733922     -0.48620773125774     17.01268844667512
  H   -5.31488724503034     -1.12207829872723     16.33401254926743
  H   -4.45455154180185     -1.06422765672171     17.90477968061511
  N   -2.58145810423291      0.33666627769447     15.77541794805785
