# Supplementary material for: Solvent-Directed Social Chiral Self-Sorting in Pd2L4 Coordination Cages
Source: J Am Chem Soc. 2024 Nov 17;146(47):32748–56. doi: 10.1021/jacs.4c12525 (PMC11626499; doi:10.1021/jacs.4c12525)
Supplement: Supplementary file 2 — ja4c12525_si_002.zip [file ja4c12525_si_002.zip › raw_xyzfiles_All/BAAZU-1/cage_explicit-solv-anion/acn-solvmol9-RSRS+solv-anion.xyz]

285
Coordinates from ORCA-job calc
  Pd  0.49775394400144     -1.21414740683304     20.31145714842449
  Pd  -0.76516723600350      7.08043205743200     13.82710321245072
  C   1.79645494635201     -1.72224286913230     17.69353939418038
  C   2.46675740541391      0.93214786025538     20.91405739473586
  C   -1.09145862756988      0.92195548053222     21.61832792711117
  C   -1.74091754577661     -1.67518610519360     18.42028521034334
  N   3.64590039227190      3.66502522238588     15.63640947495545
  N   -4.36686258906337      3.76078020896169     17.31608546771161
  N   -1.35323752010118      3.34640100033666     11.50852413180853
  N   0.09382684397000      8.59457317666561     17.89689177106149
  N   4.37890533731954     -0.08593236167245     18.58560442291828
  N   -3.82923465464384     -0.08547898105337     20.30539313585452
  N   0.63880052771510      4.61355522010798     20.83576545532977
  N   -0.73099478599875     -0.40679930953500     14.66097595105989
  C   4.64996399702282      3.94498891063195     15.13507246597361
  C   -5.48815522172213      4.04213229002518     17.34789908867432
  C   -1.51645390456270      3.77574046519141     10.44818561901185
  C   0.09768830087604      9.73682226374117     17.72203913856757
  N   1.70092064779626     -2.16430070772542     18.95301474469379
  N   2.13082368886196     -0.33554136885657     21.18123134330482
  N   -0.69037159013954     -0.34893615057291     21.73197897426898
  N   -1.12900450629929     -2.16023163361746     19.50748158273855
  C   5.16650131332423     -0.78004529854060     19.06821323391030
  C   -4.27763088161205     -0.86676387820087     21.02911908309536
  C   0.83643862827693      4.14734065067599     21.87510474155884
  C   -0.69511816109248     -1.55138145971948     14.81974385237231
  C   2.42026396190607     -3.22563742881298     19.34825059416742
  C   2.89244397264381     -1.07548810387339     22.00097763841018
  C   -1.07270348781427     -1.08596982502312     22.78586191241803
  C   5.91237780595939      4.30047711170288     14.51041250635060
  C   -6.90191185087141      4.37878663967472     17.39698906176325
  C   -1.72257646473979      4.30946974919140      9.11000642213851
  C   -1.60266027597010     -3.25917116565012     20.11316403718840
  C   0.10568228886157     11.17681683443211     17.51201421363997
  C   -4.84486553167744     -1.85059967073463     21.93936904164282
  C   3.29525995621777     -3.86372201727133     18.48143328405642
  C   4.05764835570536     -0.56567009017901     22.55319494872675
  C   -1.91400024968428     -0.56489192454802     23.75698157262036
  C   -2.74794002343908     -3.89371314866956     19.65443122931083
  C   6.16302120852880     -1.64881720938504     19.67600270859947
  C   1.09341708041706      3.57567768686821     23.18809293919436
  C   -0.65250085826211     -2.99330960530002     15.00692656203375
  C   3.42636261340831     -3.38935848294661     17.18127729130592
  C   4.43713602023724      0.73578425643893     22.24809101799098
  C   -2.36213208403773      0.74506419521133     23.63206200765168
  C   -3.41260710638662     -3.37371424044720     18.55025805149210
  C   2.65337664544777     -2.30206198827109     16.74683917416437
  C   3.62629583728782      1.53495389949821     21.42682803311397
  C   -1.93609769898356      1.53680723119203     22.55473408253508
  C   -2.90451056087027     -2.24673586879917     17.88530157724773
  C   2.75634513643908     -1.74451301807973     15.39053137179420
  C   3.98286625880227      2.91529096071877     21.06986074530648
  C   -2.35802253141605      2.93281299860222     22.37430745412106
  C   -3.56434751294239     -1.65450980893261     16.71284221516483
  C   2.82652040544774     -2.45698473936375     14.17066325025965
  C   4.52889081018247      3.90649802985225     21.92181845707405
  C   -2.43370682684495      3.93733815966584     23.36715400948456
  C   -4.13390098602535     -2.34307096713845     15.61541860821472
  C   2.74403823405814     -3.83867882711176     14.00413477700526
  C   4.76153468495741      3.79756711884548     23.29194060308831
  C   -2.07966657457755      3.81302001349905     24.71046244291721
  C   -4.12117215927135     -3.72001112800549     15.39395942813169
  C   2.78813060750346     -4.60070394553494     12.83059963705355
  C   5.27802579913811      4.73915475583065     24.19093879907513
  C   -2.11843947820481      4.76463738100342     25.73484377637922
  C   -4.64288178612897     -4.45728359514992     14.32524888773619
  C   2.92487549214157     -4.18427464072534     11.50958367442762
  C   5.70488617720805      6.04255474454430     23.95868359014913
  C   -2.52055602924278      6.09732443961282     25.69024029365588
  C   -5.32247554856735     -4.01613531804572     13.19283404503128
  C   3.03027103404108     -2.88049814875735     11.00986342289828
  C   5.69810468067218      6.76258705530051     22.75710222765169
  C   -2.96500703940826      6.84032253066115     24.59085405562898
  C   -5.63506770107392     -2.70491764398229     12.81643433737196
  C   3.02680015420282     -1.67737476843744     11.70557664028971
  C   5.26196308794385      6.35886926553445     21.50172419246301
  C   -3.11864083543411      6.43529779655525     23.26936054451640
  C   -5.34166233178944     -1.51629720840058     13.47505285318342
  C   2.93734440682045     -1.44331269791384     13.08429159293988
  C   4.73510857546682      5.12588751194251     21.09146136531101
  C   -2.89568353728302      5.18028736907579     22.68981603612719
  C   -4.68367768968006     -1.31061073832529     14.69415555115290
  C   2.94150487293329     -0.17467537099592     13.68241108501854
  C   4.31220818047735      4.83117046442244     19.78835192754068
  C   -3.08327181626451      4.88104279647105     21.33112927325702
  C   -4.43396501083123     -0.05352232634991     15.26561087965440
  C   2.82553770362740     -0.35549620642780     15.08698461410066
  C   3.84585951698953      3.48805603399812     19.77330950533089
  C   -2.75297840684165      3.51480434863401     21.13672111921877
  C   -3.74575010619374     -0.25940089461979     16.48997154604427
  N   2.78618736142319      0.65978990233816     15.98457222148881
  N   3.34408597077808      2.87537463667587     18.67495726938219
  N   -2.80795034272848      2.88066063964086     19.93666460891182
  N   -3.32561110287707      0.74314663338826     17.30295280191644
  C   3.12408323030351      1.12448820788749     13.01845544302799
  C   4.38679139567359      5.69847424389190     18.60335401997960
  C   -3.59741022468461      5.77522168875204     20.28216697923592
  C   -4.84458178304878      1.25906278040272     14.74470530389164
  C   4.29988309287832      1.59909565231959     12.41266550220855
  C   5.54732770598382      6.09257562150320     17.91655192410733
  C   -4.91956442726526      6.22169906671944     20.13141583767714
  C   -6.14843290094508      1.77491706740127     14.67941815000832
  C   5.52172374062032      0.91806649185822     12.37519926409996
  C   6.85111831261144      5.70146085538524     18.24073343172194
  C   -5.99046768257030      5.85425158971246     20.95500976493366
  C   -7.29567491409226      1.12297796828287     15.14714999320931
  C   6.73938681259221      1.31817616661412     11.83046042301969
  C   8.05118889325520      6.01858132411990     17.60968789358033
  C   -7.32924603603668      6.22769998839996     20.88421786909434
  C   -8.62002524465074      1.55004695683945     15.14010894623368
  C   7.06857880432936      2.52207096878839     11.19788234425570
  C   8.26611897368827      6.78884777173564     16.46133122803430
  C   -7.96275468574496      7.05834451267772     19.95234330063133
  C   -9.15115582419094      2.76199023991655     14.68357460987965
  C   6.25896412121870      3.63045021223366     10.95316705776125
  C   7.32970962105505      7.43262795359030     15.65374625633106
  C   -7.41199967890959      7.71872725457353     18.85607780411620
  C   -8.48693638907890      3.84882416325349     14.11911018518272
  C   4.90614936863256      3.81901286250244     11.24524505490332
  C   5.94258006179080      7.51144931970313     15.79830519752536
  C   -6.08703613388072      7.74423040944339     18.41067704745979
  C   -7.12670873761358      4.00552332169866     13.83625749718440
  C   4.00447446743622      2.94526408404520     11.85286528425952
  C   5.12690078066936      6.97384692788123     16.79369023191433
  C   -4.95816832795477      7.12700951053807     18.94919060318208
  C   -6.07064271677668      3.11661704273014     14.03655820773050
  C   2.65162674031399      3.22222446269428     12.14093649071363
  C   3.72257661637147      7.08207347776396     16.86120499768128
  C   -3.64455759213355      7.18691788670097     18.43712684733355
  C   -4.71119883708338      3.34718154864561     13.73507096309088
  C   2.12121899063988      2.11949963280649     12.86590497488007
  C   3.27059736190097      6.29021697123824     17.95244099390420
  C   -2.82043815796096      6.35159494134777     19.24058946644596
  C   -3.96492031761575      2.22227214654175     14.18165921169468
  N   0.85979469107248      2.02614937076746     13.36122138134004
  N   1.97581965706162      6.09654681318614     18.31388499290226
  N   -1.49697762574284      6.11955961904781     19.04625080201496
  N   -2.61619671966735      2.07951530041457     14.10195797447983
  C   1.91322030143636      4.43870485705649     11.77506616116249
  C   2.86411523032559      7.86431676065591     15.96163237878106
  C   -3.19065154306263      7.95479950052857     17.26769678856588
  C   -4.14306970388894      4.53263297683174     13.07783681567919
  C   1.96384786442985      4.99145423132816     10.48789672491037
  C   3.13570831394804      9.19993853098693     15.63242638221925
  C   -3.50124707112113      9.31031239671826     17.08441020775722
  C   -4.68117148046126      5.07510267899683     11.90174927462032
  C   1.25441334459383      6.15005623483090     10.19840817593034
  C   2.28849929232413      9.89126818369402     14.77563642178644
  C   -3.05172240927576      9.98190612467577     15.95278716578539
  C   -4.09817302828451      6.19575731080664     11.32217494087221
  C   0.48606751488378      6.73390652732215     11.19256077858303
  C   1.17092898622774      9.24588961290744     14.26906771807585
  C   -2.27327941810551      9.29982229231154     15.02933558741698
  C   -2.96789532368002      6.74663958114263     11.90778533412895
  N   0.40906576810300      6.19550851428646     12.41790478611014
  N   0.89238826052150      7.97684249760198     14.59768114337695
  N   -1.94784310100943      8.01118945926162     15.21086558399546
  N   -2.43280283722919      6.21979306463804     13.01916845932129
  C   1.10786636090337      5.09357063659244     12.71233670988497
  C   1.71271425784164      7.29769556435287     15.40700440436463
  C   -2.39608889068431      7.35105870280202     16.28537153670239
  C   -3.00184027656400      5.15553699611332     13.59712510419392
  H   1.17887023365012     -0.85827824034537     17.43473863384798
  H   1.79329585777685      1.48000886235361     20.24907512888440
  H   -0.73257525894262      1.46486981103464     20.73920101840669
  H   -1.29315196133154     -0.78488942516079     17.97106572179317
  H   2.29106127948519     -3.56272272576258     20.37886652606643
  H   -0.69560448683474     -2.10917064483296     22.84422422140675
  H   -1.05418323634193     -3.62932266133663     20.98196691259146
  H   3.88155001925712     -4.71299577996766     18.83538781456233
  H   4.67043526205753     -1.19693997325376     23.19826193946876
  H   -2.22598190800705     -1.19317142945498     24.59257726488295
  H   -3.12389011719325     -4.77390017995830     20.17802733463983
  H   4.15028304927793     -3.85041436814793     16.50590498716763
  H   5.38294187850177      1.12611062311912     22.62959751136456
  H   -3.06293738045020      1.14910661972858     24.36578645458134
  H   -4.34493618196991     -3.83135916965290     18.21318804022635
  H   2.61765531101275     -4.42366313568232     14.92047064963126
  H   4.49424993201965      2.83918796736604     23.74766360579059
  H   -1.70609754699526      2.83180278973508     25.01889045323001
  H   -3.61899209740873     -4.32284735929104     16.15658172240143
  H   2.70329227069996     -5.68158608394725     12.97888829312452
  H   5.35774309977033      4.39227592672411     25.22571655503890
  H   -1.78341527018400      4.40417721025943     26.71225510661491
  H   -4.49412421389676     -5.53911759865134     14.39525596665210
  H   2.94369353456104     -4.98201523744537     10.76061229235452
  H   6.08821214387916      6.57940855963046     24.83193749408061
  H   -2.47228144632302      6.63892189251089     26.64002158973613
  H   -5.64600583220786     -4.79834426372036     12.49919741457555
  H   3.11535071016539     -2.79531113554155      9.92215600002777
  H   6.07497973842627      7.78821857887614     22.81714194250813
  H   -3.21378838031113      7.88612581003784     24.79546440964477
  H   -6.17045890582024     -2.59885747097365     11.86796469058316
  H   3.10284553820474     -0.77026859477126     11.09585511316833
  H   5.33578614170043      7.10834510466109     20.70588534228756
  H   -3.46411037967822      7.20382040941017     22.56891776744303
  H   -5.66756785378878     -0.59796357185091     12.97397876966769
  H   5.51288942644072     -0.06870440310566     12.85140188526807
  H   6.93002598273521      5.04951448832040     19.11770280869503
  H   -5.72644527011435      5.16993613651375     21.76897893834984
  H   -7.11414231198119      0.13451013844698     15.58350674852839
  H   7.55628718034894      0.59645293026628     11.92809461899060
  H   8.94917733689781      5.59047954572432     18.06567323358881
  H   -7.97783610906353      5.80247474620194     21.65621452418093
  H   -9.34366633851840      0.84507171660889     15.56032903253625
  H   8.10825877184196      2.61184227820094     10.86743328422498
  H   9.30932156009153      6.87976977607472     16.14273041355379
  H   -9.03783054759815      7.20043300432506     20.09970849639369
  H   -10.23379138581607      2.87563312508909     14.79633348257195
  H   6.75080234450316      4.48274131989881     10.47387031779022
  H   7.73139580326150      7.93835274068389     14.77030779853910
  H   -8.11507099294736      8.29759096956320     18.24942144392636
  H   -9.11654805478699      4.70549114126206     13.86005993720383
  H   4.51463593816733      4.81006139041447     11.00365026386313
  H   5.42689469886784      8.03138781538241     14.98656476687415
  H   -5.91962023107418      8.33143881418943     17.50230442557987
  H   -6.85715542007122      4.97330652042031     13.40166091758448
  H   2.55079693000137      4.50106876335306      9.70814106982843
  H   4.00638550614403      9.69897612696569     16.06422091942326
  H   -4.08193568507589      9.84313833932154     17.84099536740494
  H   -5.54767966594351      4.60460011254682     11.43109958552849
  H   1.28752411979214      6.60394807272073      9.20707864507789
  H   2.48323131847423     10.92882579811948     14.50091270398602
  H   -3.28830396706561     11.03376883830044     15.78593532136354
  H   -4.50334241140131      6.63736507168089     10.41057997494299
  H   -0.08155784834190      7.64974777721763     11.01387888869081
  H   0.48275198981680      9.74730188781021     13.58511443891159
  H   -1.89896976814460      9.78542447090630     14.12519972291492
  H   -2.47801277274861      7.62616538232065     11.48437202861256
  H   1.01913707285042      4.71165763738123     13.73283676293117
  H   1.44227907263915      6.26221495249555     15.62756006593262
  H   -2.11027349358239      6.29940771980273     16.37200937963285
  H   -2.52935442268240      4.77494883037572     14.50622247213052
  H   3.09242650491683      0.45371725398830     16.93158632382728
  H   3.39083378639693      1.86175787453482     18.63719457603809
  H   -3.30938316898905      3.35585003287694     19.18917485613265
  H   -3.68592323982845      1.67689061816159     17.11725324406475
  H   3.03380665195010      1.58957779064455     15.65334416512541
  H   3.45063947131696      3.34047613129554     17.77621990683274
  H   -2.95657036331504      1.87504732033954     19.96064092043486
  H   -3.22068503364640      0.52235318203065     18.28906391642592
  H   0.13458295823809      2.57701673557414     12.90991567577382
  H   1.29907061245816      6.80651005296086     18.04709224331255
  H   -0.96001251574229      6.81867121100783     18.53932858428084
  H   -2.12814242314814      2.60361834393909     13.37965526560381
  H   0.54831042588653      1.12415017706230     13.71314417072921
  H   1.79061453636917      5.64521327447169     19.20647591728128
  H   -0.98084540861946      5.63306859012093     19.77632067757619
  H   -2.21971476631867      1.16347298165738     14.30120252477296
  H   0.81308786090271      2.51323461645379     23.19571732178674
  H   0.50774569091031      4.11449219184935     23.94426977468656
  H   2.16127819316266      3.67227454143096     23.42050589139798
  H   6.31055742920683      3.43566213729758     13.96189273977981
  H   -7.10468722901905      5.22355268253287     16.72568723412748
  H   -1.77398215599005      5.40548100050903      9.15467714572631
  H   -0.05001808214904     11.39472857221588     16.44706126326305
  H   -5.63758549776731     -2.41001748977471     21.42463263623385
  H   6.63108033689196      4.60631608803500     15.28305389756516
  H   -7.17688449907859      4.65543587591251     18.42463143847173
  H   -2.66257026186851      3.91619898564943      8.70007497426989
  H   1.07286434984470     11.58660768195854     17.83302065557664
  H   -5.26735005379888     -1.34058148254297     22.81545967343854
  H   5.72803934772609      5.13121694768467     13.81625023230860
  H   -7.49617056334903      3.51049276743922     17.07889253037819
  H   -0.88583664642625      4.01118902246396      8.46400574296675
  H   -0.70092941179045     11.63657692370486     18.09898267783008
  H   -4.05996330118341     -2.54576662837970     22.26544102258542
  H   -1.57680774012526     -3.43702048258171     14.61482430670855
  H   5.66065135264600     -2.40506391135897     20.29397687937333
  H   6.83337780129025     -1.04851643226827     20.30609615733292
  H   -0.55565117446537     -3.22844820589507     16.07622001961972
  H   6.74395490152662     -2.14730885920419     18.88838378937315
  H   0.20814208375292     -3.40584408536436     14.46518197818191
  H   2.56063936710717     -2.09460103685976     22.21001672577127
  F   4.05277221369570      6.42221197975570     13.01204647507150
  F   4.75121697415469      7.02682284575684     10.90651708057917
  B   4.31040752169952      7.50729785220884     12.15487488917189
  F   3.14051851197858      8.26414100067355     11.98404224701741
  F   5.31694715519600      8.31365563667814     12.72035953242141
  H   0.44436330441232      3.65066405622235     16.32590170507241
  H   -1.20197559299127      2.97450704455830     16.07544243486792
  C   -0.46813622224997      3.30111988118937     16.82849927256976
  H   -0.88844203710686      4.11943710534576     17.43290210666949
  C   -0.14261209316507      2.18074288981002     17.69703768460523
  N   0.11572461945373      1.28822887213954     18.38604700078533
