# Supplementary material for: Solvent-Directed Social Chiral Self-Sorting in Pd2L4 Coordination Cages
Source: J Am Chem Soc. 2024 Nov 17;146(47):32748–56. doi: 10.1021/jacs.4c12525 (PMC11626499; doi:10.1021/jacs.4c12525)
Supplement: Supplementary file 2 — ja4c12525_si_002.zip [file ja4c12525_si_002.zip › raw_xyzfiles_All/BAAZU-1/cage_implicit-solv/RRRR.xyz]

226
Coordinates from ORCA-job calc
  C   2.17957758816216      7.07993818710357      2.24305693167076
  C   0.91148400451829      7.50327889795579      2.63123233284324
  C   -0.14922461771772      6.74679121738069      3.14278953700149
  C   -0.21168390693219      5.37756819578484      3.37563901410683
  C   0.77536839755388      4.39873859242669      3.19765196383203
  C   2.18251576297652      4.61095971402726      2.76614639565732
  C   2.74441936779674      5.80226886769245      2.31124189404695
  C   0.61177274925430      3.02662711229842      3.45792618252120
  C   1.86125702053864      2.38667455547179      3.22674943081597
  C   2.82298583978108      3.35298928097852      2.82351837823401
  C   0.03498859981655      0.90229646070982      7.37625137141293
  C   -1.05343375094042      0.20638731929950      7.91527687915619
  C   -2.32020364990174      0.00842157783774      7.37275811270312
  C   -2.84783143254929      0.48204171233167      6.16744767291574
  C   -2.23958832511478      1.25480779943327      5.18033390286591
  C   -0.82149193292550      1.70392067193656      5.14159207589655
  C   0.13850795789908      1.55224772361821      6.15136830361382
  C   -2.84260369921984      1.69865762906766      3.98376124243635
  C   -1.85101137471586      2.35134879722970      3.20462162748112
  C   -0.61899945356235      2.36686423304873      3.91865786560690
  C   4.21943597043626      3.06206724774403      2.46612331505758
  N   2.07058782425655      1.04553102534466      3.35094054212238
  N   -2.02192131494985      2.86609302018061      1.95566411591302
  C   -4.24105521803161      1.50118176611456      3.57236907654188
  C   -5.34950876597986      1.85569255185384      4.35730973715262
  C   -6.63736203103644      1.64704581539424      3.87306478077788
  C   -6.80987461440905      1.10274897626311      2.60636103712823
  N   -5.75352786819146      0.76437366505825      1.85592545473123
  C   -4.51163806281109      0.94648004976229      2.32159509348395
  C   4.49590744702349      2.00148788821186      1.60210754922809
  N   5.73743843353652      1.65823208516258      1.23836956180083
  C   6.78817479843297      2.35757326109636      1.68646145812995
  C   6.60907466125304      3.43992613937514      2.53881395419332
  C   5.32348432017839      3.78801348976069      2.94148919334697
  H   2.83736369617355      7.85784777575054      1.84397302370574
  H   0.71275743418376      8.57242286005936      2.50945014465487
  H   -1.05947726210438      7.30680083614606      3.37745591615661
  H   -1.16670536197401      5.00448389130608      3.76209086373539
  H   3.77894666892744      5.73674502079824      1.95847641145624
  H   0.93509572522164      0.92569288149081      7.99795211227268
  H   -0.88366543923542     -0.25015777105500      8.89528141929870
  H   -3.00577271555639     -0.59144517599014      7.97888452178276
  H   -3.88892853692665      0.20202434358317      5.97449867240235
  H   1.10917561944236      2.01533249804027      5.94149727996180
  H   1.34312650210373      0.50005246539599      3.79962652666473
  H   3.01018284693121      0.71060036289329      3.53022492191014
  H   -1.27834848938912      3.44225680218782      1.57790482901644
  H   -2.95256054302876      3.12796062470583      1.65232111945197
  H   -5.20024570219527      2.30931574507345      5.34043906779762
  H   -7.51259928792293      1.91780449730678      4.46550987443627
  H   -7.79973162131158      0.93372059239124      2.17659107999460
  H   -3.68910207404780      0.63101739994507      1.67323806835127
  H   3.67701863411168      1.41120203826797      1.18170967602289
  H   7.77790759929400      2.03610221241344      1.35440978344983
  H   7.47970088392600      3.99269708697057      2.89473399715676
  H   5.17393180196836      4.61621011429523      3.63848541390736
  C   2.25969494824099     -2.23289345442238      7.06606805477796
  C   0.99773506724887     -2.62942921973854      7.49984846306402
  C   -0.06713219257990     -3.14468787958651      6.75170985654533
  C   -0.14067525165679     -3.37453519588354      5.38255363435260
  C   0.83673135768030     -3.18907334292537      4.39547280207034
  C   2.24294835527093     -2.74866176570486      4.59570815134848
  C   2.81308875828118     -2.29363441635108      5.78304310113027
  C   0.66263497141757     -3.44856385389456      3.02452036390220
  C   1.90455245155980     -3.20735619615915      2.37360306800055
  C   2.87214321108968     -2.79890856998144      3.33183810664561
  C   0.10190249526639     -7.37429999801485      0.91121757979206
  C   -0.98707587094996     -7.92347199400930      0.22418247188011
  C   -2.25980911255844     -7.39186266901625      0.03505701556914
  C   -2.79384775671308     -6.19026899079466      0.51089502474294
  C   -2.18803721936398     -5.19689723706880      1.27753474423724
  C   -0.76699816607764     -5.14549182144253      1.71574176080841
  C   0.20021496212511     -6.14745430296839      1.55828298963584
  C   -2.79774618200486     -4.00464519863480      1.72378977576530
  C   -1.80787548844710     -3.21617596950444      2.36798323256867
  C   -0.56976139105276     -3.91977816041345      2.37513628522938
  C   4.26349536485417     -2.43166859329326      3.02887874213679
  N   2.10221374221199     -3.32826226719013      1.03054260267428
  N   -1.98506338612215     -1.96760892107882      2.88171953560228
  C   -4.20093669102269     -3.60567916410374      1.53405926355277
  C   -5.30040171328239     -4.39936152122482      1.89707256935544
  C   -6.59376014256855     -3.92737730434167      1.69419268194009
  C   -6.78064110947535     -2.66369370471625      1.14764573064393
  N   -5.73290956673048     -1.90487260907426      0.80140297360428
  C   -4.48589142537751     -2.35899141242356      0.97746590591298
  C   4.52420917486622     -1.56205258568391      1.96896203705242
  N   5.76008853982544     -1.18985745178005      1.61461086082875
  C   6.82047153352146     -1.63423987796334      2.30164145809509
  C   6.65726792724082     -2.49172002051682      3.38244157335239
  C   5.37757663741591     -2.90330768027260      3.74180304962033
  H   2.92230834250970     -1.83237641537326      7.83912914327406
  H   0.80851168531115     -2.51259529466181      8.57124917462051
  H   -0.97101740223123     -3.38553203729490      7.31935371425687
  H   -1.09717886299121     -3.76432897619788      5.01674192827074
  H   3.84468011195279     -1.93405151504973      5.70898292041671
  H   1.00736508000558     -7.98837804251809      0.92867711723436
  H   -0.81254155685347     -8.90273452890838     -0.23218040783932
  H   -2.94470008176362     -8.00424919203023     -0.55919185071534
  H   -3.83875538529019     -6.00666305049284      0.23892467178578
  H   1.17244099262525     -5.92887358932690      2.01401201402395
  H   1.37289012615076     -3.78130893127617      0.49120561926400
  H   3.03992538549930     -3.49854661602011      0.68589301262133
  H   -1.24062542177233     -1.58343429540175      3.45253735277512
  H   -2.91626758607499     -1.67126732626873      3.14962591226650
  H   -5.13989983268162     -5.37999080584679      2.35225783506002
  H   -7.46217674261907     -4.52690836586333      1.97123623884266
  H   -7.77515825078084     -2.24302484834394      0.98313042344028
  H   -3.67109471526035     -1.70408138360490      0.65554303623887
  H   3.69708468287311     -1.14381253847225      1.38869361933246
  H   7.80490928666056     -1.29523361275671      1.97127834414035
  H   7.53543210348637     -2.84472953009291      3.92506184319754
  H   5.24035848564615     -3.60472882976587      4.56841857085755
  C   2.21693716435540      2.24670602709928     -7.06012617781112
  C   0.95014095789835      2.62681595342205     -7.49458023055343
  C   -0.11910189177712      3.13527751816975     -6.74806222215865
  C   -0.19372475635080      3.37142075006839     -5.38003906398589
  C   0.78636806837231      3.20116723135680     -4.39289521600323
  C   2.19760600343311      2.77707732897477     -4.59278956995748
  C   2.77139064130804      2.32174880345338     -5.77828892870494
  C   0.61008439130806      3.46305218783120     -3.02268058153125
  C   1.85572499265832      3.24057136550188     -2.37221979029852
  C   2.82758929850671      2.84121900256634     -3.32989634063312
  C   -0.00539993788369      7.37944247283031     -0.90708108048749
  C   -1.10170203861609      7.91225941454673     -0.21886662550584
  C   -2.36641677516260      7.36210916570006     -0.02887079787662
  C   -2.88388652045101      6.15344181616440     -0.50528044648654
  C   -2.26478591627566      5.16956580750390     -1.27352387042592
  C   -0.84335459676385      5.13919362783444     -1.71261306950033
  C   0.10975279350491      6.15457061293575     -1.55501832532898
  C   -2.85734716886087      3.96902096401506     -1.72107840951010
  C   -1.85622643314246      3.19559865285970     -2.36617054564701
  C   -0.62861524691868      3.91710992264024     -2.37325231234291
  C   4.22418325859063      2.49458095597222     -3.02708329481607
  N   2.05357107203941      3.36883378394656     -1.03000810371647
  N   -2.01557148675567      1.94506198447786     -2.88090355730801
  C   -4.25445351730466      3.54858213880632     -1.53373096997114
  C   -5.36561189314210      4.32756735696041     -1.89297288748903
  C   -6.65166969781130      3.83440663356384     -1.69437395253952
  C   -6.81972603390955      2.56483767245075     -1.15536148683552
  N   -5.76081032310226      1.82011271717376     -0.81240416722063
  C   -4.52077775405737      2.29434282409910     -0.98466076731494
  C   4.49883929892229      1.63452250216416     -1.96282334253093
  N   5.74040955788789      1.28072720682574     -1.60938938321189
  C   6.79316062869131      1.73601242500658     -2.30096508491663
  C   6.61612054806354      2.58551121170095     -3.38591170613944
  C   5.33027440594905      2.97751240921619     -3.74492223110578
  H   2.88271714977796      1.84810015854473     -7.83146569834523
  H   0.76060331625995      2.50119879765385     -8.56495047069964
  H   -1.02623206426248      3.36329461479027     -7.31583648730464
  H   -1.15346644920454      3.75454327575639     -5.01571944506821
  H   3.80744745561852      1.97529067168086     -5.70365190930406
  H   0.89117651994667      8.00641053314122     -0.92494380318614
  H   -0.94083225903216      8.89342307961348      0.23845758082286
  H   -3.05944766090313      7.96428942809424      0.56638473403437
  H   -3.92567782462441      5.95473120615888     -0.23201998856249
  H   1.08468480456987      5.94992944306418     -2.01147588462767
  H   1.32011784742375      3.81516360650587     -0.49074907793679
  H   2.99001985486853      3.54965067659281     -0.68737689400061
  H   -1.26555487919938      1.57163752733414     -3.45154203872811
  H   -2.94232017751278      1.63586649846206     -3.14963868817080
  H   -5.21976550271658      5.31292912692942     -2.34283027939136
  H   -7.52884547403443      4.42226815741957     -1.96882480941474
  H   -7.80789296426441      2.12817061474537     -0.99434377033627
  H   -3.69636552079288      1.65025984865576     -0.66536336056734
  H   3.67854729280834      1.20840899455925     -1.37852048128092
  H   7.78281495317502      1.41153415326791     -1.97160723731276
  H   7.48838654098592      2.94779064008244     -3.93191643757454
  H   5.18180436904297      3.67190629401802     -4.57548808843154
  Pd  5.87329458366164      0.04713992620327      0.00316917698082
  Pd  -5.87749225653762     -0.04365644987360     -0.00663948157709
  C   2.29466902690475     -7.04450833377707     -2.23559029042878
  C   1.03389400187266     -7.48917314651486     -2.62377608343035
  C   -0.03927422659570     -6.75089867346393     -3.13611186234778
  C   -0.12441570580200     -5.38314239131634     -3.36997412906045
  C   0.84639850454249     -4.38809058816644     -3.19278617646356
  C   2.25659637432664     -4.57613674610946     -2.75972292318824
  C   2.83817701714290     -5.75760346425012     -2.30384510850916
  C   0.65996183473095     -3.01923912821828     -3.45456572334502
  C   1.89811900933270     -2.35797355449971     -3.22226286804543
  C   2.87555464210993     -3.30751341906682     -2.81714868954692
  C   0.05982337884715     -0.91697162488056     -7.37974878257191
  C   -1.03725618024183     -0.23825993287041     -7.92305104206307
  C   -2.30805234463893     -0.05743917783387     -7.38393264577286
  C   -2.83171563436706     -0.53557529656938     -6.17861609640853
  C   -2.21477931526237     -1.29699882164057     -5.18810165302691
  C   -0.79020958900645     -1.72446119023795     -5.14479781332241
  C   0.17011091844430     -1.56106700263530     -6.15241874631233
  C   -2.81387567606505     -1.74662336274892     -3.99159693858149
  C   -1.81422063734151     -2.38251171725967     -3.20855233702018
  C   -0.58037224524089     -2.38054262263498     -3.91944408590876
  C   4.26709633294822     -2.99296396915608     -2.46060272572192
  N   2.08451466620056     -1.01405555904620     -3.34803512910696
  N   -1.97993223320809     -2.89707767687568     -1.95873159302141
  C   -4.21559136362151     -1.56692575042588     -3.58312494388861
  C   -5.31821345490342     -1.93438860508296     -4.37038734632273
  C   -6.60951050914180     -1.74134266612801     -3.88874087060400
  C   -6.79122113222148     -1.20013323627620     -2.62200219270664
  N   -5.74049975045065     -0.84937125161529     -1.86938593097612
  C   -4.49559631162135     -1.01587251546089     -2.33277501253612
  C   4.52643111989592     -1.92977375877804     -1.59457037579200
  N   5.76249980647214     -1.56562280404392     -1.23242873457327
  C   6.82454633212795     -2.24515617353549     -1.68422455841841
  C   6.66294960955649     -3.32827362114744     -2.53909698193005
  C   5.38288262965136     -3.69800481175367     -2.94005333617784
  H   2.96511799745057     -7.81106272658997     -1.83557391660786
  H   0.85338652527633     -8.56156776595428     -2.50236298220927
  H   -0.94017360323875     -7.32609474683384     -3.37015129996174
  H   -1.08556920709410     -5.02585717930285     -3.75623552920288
  H   3.87124516279541     -5.67465141896632     -1.95044565987804
  H   0.96193138611851     -0.92838680280639     -7.99889074721882
  H   -0.87196407515482      0.21799195994685     -8.90399236719675
  H   -3.00050404301879      0.53197917737005     -7.99247774687831
  H   -3.87759838151005     -0.27120264843949     -5.98963067149738
  H   1.14665145463550     -2.00999668791448     -5.93899261453838
  H   1.34919664562700     -0.48097275917351     -3.79866587335159
  H   3.01900555395068     -0.66175143419191     -3.51996990463550
  H   -1.22842489671924     -3.46125580033823     -1.57851279706012
  H   -2.90702926163327     -3.17307316433777     -1.65701036237493
  H   -5.16173259216099     -2.38560475566794     -5.35349042213030
  H   -7.48024176165199     -2.02195727535414     -4.48323424929378
  H   -7.78384562157074     -1.04334880372613     -2.19398839821179
  H   -3.67843066121550     -0.69008176044856     -1.68280744227746
  H   3.69817719307687     -1.35553385480740     -1.17015617494627
  H   7.80902826641178     -1.90735566979043     -1.35274991861698
  H   7.54249954067056     -3.86430720068134     -2.89864485095817
  H   5.24640335576821     -4.52667291239645     -3.63918337179191
