# Supplementary material for: Solvent-Directed Social Chiral Self-Sorting in Pd2L4 Coordination Cages
Source: J Am Chem Soc. 2024 Nov 17;146(47):32748–56. doi: 10.1021/jacs.4c12525 (PMC11626499; doi:10.1021/jacs.4c12525)
Supplement: Supplementary file 2 — ja4c12525_si_002.zip [file ja4c12525_si_002.zip › raw_xyzfiles_All/BAAZU-1/cage_implicit-solv/SRRR.xyz]

226
Coordinates from ORCA-job calc
  C   5.12348619062422      6.27456014327439      0.25673547668025
  C   4.15807403459595      7.25094484032937      0.48795727889475
  C   2.89421990544420      7.11469487822740      1.07258820073373
  C   2.27440650345999      5.96636960586760      1.55174694051464
  C   2.76455748284660      4.65661250104016      1.62560730771857
  C   4.12242168751513      4.18107986381108      1.24945479066343
  C   5.11027705625009      4.91849735629216      0.59905118618630
  C   2.05960173737884      3.56086639141849      2.15555033361057
  C   2.93357023458838      2.44066725954807      2.15358891163512
  C   4.19435717207044      2.81585929204043      1.61156603056121
  C   0.95397734284133      2.81075646870175      6.42898203603376
  C   -0.28196176955252      2.72468065056739      7.08003158334880
  C   -1.56053915177577      2.89208053920598      6.55514132226352
  C   -1.94394291668587      3.22836043282279      5.25333866351160
  C   -1.15006271150315      3.46449802714649      4.13228059597071
  C   0.32938967758061      3.33722241154308      4.04084658249830
  C   1.22049314192191      3.07249175181722      5.08978114483433
  C   -1.61286901604524      3.79693628811119      2.84132261562829
  C   -0.49510821697915      3.83379356238574      1.96516687766260
  C   0.69427154744040      3.56763520645044      2.70356331317293
  C   5.33983584619864      1.91122681468606      1.43871492375394
  N   2.58298299384947      1.19871110170069      2.59956917752389
  N   -0.53208966840101      4.05534983091923      0.62585379252220
  C   -3.01644567778322      4.00725203721429      2.44912433523549
  C   -3.86784200676481      4.93636892686413      3.06684274104546
  C   -5.18767859893917      5.05851515844413      2.64265340555154
  C   -5.64537305843874      4.25775163994771      1.60435242453320
  N   -4.83432922467499      3.37115991997126      1.01206133702974
  C   -3.56405035539648      3.24541723304865      1.41667414081845
  C   5.12345132667487      0.62248363629980      0.94663765369006
  N   6.10158834869859     -0.27796713995132      0.78862611183322
  C   7.36826197507839      0.04547571708531      1.07662081850524
  C   7.68319056748165      1.31091344629298      1.55735968079025
  C   6.66839223695597      2.24162127143457      1.75591478834315
  H   6.03209976869076      6.61804349569743     -0.24677652306307
  H   4.41815727631480      8.26113916742540      0.15674122860458
  H   2.30409453885650      8.03323827096257      1.14290641304192
  H   1.25994454929140      6.10053665718289      1.94364617575742
  H   6.01425556424674      4.36589591403281      0.32363422363925
  H   1.83209494906111      2.63478895200354      7.05774447007162
  H   -0.23680554192823      2.48369775663391      8.14613614630477
  H   -2.38383273980130      2.75144515659842      7.26204343078902
  H   -3.02436595339950      3.31598484358093      5.09621511181788
  H   2.27958561617146      3.07371233923392      4.80883597971396
  H   1.71219198490294      1.12886850937783      3.11536055028118
  H   3.31509241612414      0.59679048515383      2.95961010879829
  H   0.34193457562740      4.21290097774937      0.13757324876078
  H   -1.34898810370309      4.47975522687208      0.20380136790744
  H   -3.48977142675664      5.56941096560533      3.87352838388309
  H   -5.86621825775507      5.77546332274114      3.10726979684421
  H   -6.67266247525689      4.31333027452920      1.23718763776288
  H   -2.95201930690752      2.49681678389097      0.90601325402146
  H   4.11330235138389      0.30499241011725      0.67278094990392
  H   8.12693461496986     -0.72536790841873      0.92369091958019
  H   8.72056223189928      1.55204550052617      1.79425742642322
  H   6.90512867867595      3.22197076406410      2.17594683432465
  C   1.85608210984307     -0.60542485387712      7.68289152187336
  C   0.56897366221323     -0.46158543135660      8.19150462205142
  C   -0.65417448208872     -0.75115552862425      7.57533840982368
  C   -0.89303555592889     -1.23772320349939      6.29567393277825
  C   0.02001276796582     -1.61525472810384      5.30116625518355
  C   1.50329265469182     -1.64268860153897      5.40752202383735
  C   2.26912633323059     -1.13391617720532      6.45466265427396
  C   -0.32771941961558     -2.11276698385212      4.03318434628494
  C   0.87440107545164     -2.47480748028158      3.36282913314266
  C   1.99048809103929     -2.20835875580639      4.20591973195915
  C   -2.14299070892996     -6.00973220014600      2.75597181572052
  C   -3.33602288861789     -6.31171213812223      2.08775683567100
  C   -4.37976685788542     -5.45912699683587      1.73740924154949
  C   -4.52540801887996     -4.09041562348509      1.98540751391179
  C   -3.64138069335251     -3.20684456207515      2.60202739155236
  C   -2.26885073582273     -3.51067064744534      3.09212494750712
  C   -1.67079934039375     -4.77464694739570      3.18838302148845
  C   -3.84228974597621     -1.82229188080446      2.78237082903172
  C   -2.63890574828844     -1.26191474698594      3.28688628151917
  C   -1.68260175931935     -2.29846445507675      3.49400181079139
  C   3.38672384305366     -2.49870160565755      3.85844412201710
  N   0.92698060543676     -2.97941412609178      2.10109851142914
  N   -2.40338074690813      0.05762255560870      3.50466622873981
  C   -5.03841676858303     -1.05764918535366      2.39306789742716
  C   -6.33726079670665     -1.33620819453255      2.84375284947419
  C   -7.40688120954265     -0.57039215670672      2.38784990924639
  C   -7.17380830443523      0.45998591199097      1.48548754814567
  N   -5.93400375134421      0.72631878890064      1.05292817170284
  C   -4.90037710586023     -0.00004772766776      1.49603364861177
  C   3.83929974685475     -2.25210031076630      2.56020777923990
  N   5.07926980599058     -2.54238559075620      2.14830317938405
  C   5.97173066818422     -3.05900202625438      3.00173146736875
  C   5.61848648507650     -3.32244958528263      4.31975268895813
  C   4.32156368251509     -3.05999102723637      4.74645926195075
  H   2.66540094481786     -0.27800374549799      8.34240258530366
  H   0.50292443567565     -0.05337745884706      9.20479033624574
  H   -1.54613429847244     -0.54792934889859      8.17559389629805
  H   -1.94743168966356     -1.36232295339386      6.02494549798303
  H   3.35340271701641     -1.15490620962967      6.30706712474946
  H   -1.47888936981261     -6.85843595319498      2.94552463001734
  H   -3.46797551103936     -7.36058990767738      1.80406525262901
  H   -5.21247492298024     -5.92624939492884      1.20288670164386
  H   -5.46325985674985     -3.65271404607219      1.62617147627716
  H   -0.68273577765512     -4.78476868688049      3.66176565222889
  H   0.06502693586517     -3.27436900491739      1.65256723309064
  H   1.73552095634663     -3.52452963172447      1.82491675625390
  H   -1.55881405281819      0.32522074459279      3.99660848275629
  H   -3.17961330224035      0.70217924000156      3.59202621609893
  H   -6.50512841317471     -2.14706671061886      3.55713551571380
  H   -8.42545622127812     -0.76704594114882      2.72568624191481
  H   -7.98197419883336      1.07929735379457      1.09024052075417
  H   -3.91150855315882      0.25158349008377      1.10268169889561
  H   3.17431114717363     -1.80261185276710      1.81800795153002
  H   6.97204092000080     -3.26560756440653      2.61446684791606
  H   6.35701899983270     -3.75117704874798      4.99870135089025
  H   4.02699421916581     -3.31078420851248      5.76794918060382
  C   3.06426638619812     -0.28417903603936     -7.66862179361763
  C   1.99960862647454      0.39036456134029     -8.25974418552356
  C   1.13097922691392      1.32736018547360     -7.68890131876036
  C   1.09965922392545      1.80578898558021     -6.38331775645691
  C   1.92594179392107      1.48986160650376     -5.29734523833052
  C   3.10854733721423      0.58865852070852     -5.29910641713140
  C   3.55478863126842     -0.19321036781576     -6.36253513249962
  C   1.79762041063447      2.02445175309614     -4.00244965689133
  C   2.85866706023733      1.50532129519042     -3.21212723186870
  C   3.66130870668510      0.63210260428690     -3.99805821093378
  C   2.60405250821825      6.21674283065410     -2.63646805271503
  C   1.76445014936207      7.22596394843005     -2.15211569578048
  C   0.38382834512873      7.20642180412517     -1.97307157598703
  C   -0.52936409992236      6.19021548200901     -2.26924643077289
  C   -0.29904648130991      4.92387207102369     -2.80450620135036
  C   1.02044161478882      4.31230248910646     -3.11875898186488
  C   2.27555472812898      4.93072651389243     -3.05057920480199
  C   -1.27967100159969      3.94766297697955     -3.08489944654887
  C   -0.61816149457879      2.76955731015157     -3.51662418261913
  C   0.78743492513113      2.99334511153578     -3.54740357559251
  C   4.80589044580595     -0.14946349765462     -3.50309741681172
  N   3.04399091641495      1.79912169158673     -1.89046901360578
  N   -1.22270135813765      1.59025025824030     -3.83430005090848
  C   -2.73376941506891      4.10024656334555     -2.90404996990458
  C   -3.47871405585915      5.14059132286120     -3.48075126997057
  C   -4.84245503009330      5.24569546368803     -3.22440770920198
  C   -5.44977453414541      4.31679998609343     -2.38946827973825
  N   -4.74311498987143      3.31860163882705     -1.84318329807655
  C   -3.43260293457581      3.20095025492269     -2.09773929124506
  C   4.70921674562687     -0.79738870335111     -2.26868640991742
  N   5.70305630478207     -1.52044654856091     -1.73743642768669
  C   6.85127817611047     -1.68019029699906     -2.41014069722563
  C   7.03704189649086     -1.08043975138673     -3.64878062486406
  C   6.02203598989292     -0.29714969344908     -4.18970744694799
  H   3.60143618324046     -0.98301108646146     -8.31681935497455
  H   1.81691325728559      0.15641289908569     -9.31311395439225
  H   0.36861984057931      1.73562795929320     -8.35909701484490
  H   0.31424441552545      2.53825908849178     -6.16637969164168
  H   4.41215487219756     -0.83914900569514     -6.15258042618654
  H   3.66770514156745      6.46901200448036     -2.68263864670934
  H   2.26425932740761      8.15584845837391     -1.86508474941538
  H   -0.05246861972883      8.11808342943213     -1.55396452524626
  H   -1.57529123665145      6.42851390011725     -2.04798136784720
  H   3.11673658248416      4.30768084816654     -3.37407881629112
  H   2.48627714918165      2.55683396536322     -1.51104859849805
  H   3.99042048942987      1.77753992958132     -1.52700061609156
  H   -0.66349037107444      0.89347233876092     -4.31357414204485
  H   -2.19614218816466      1.61096848636460     -4.11605201811442
  H   -2.98531873870565      5.86287479596074     -4.13589417319086
  H   -5.43906011679214      6.04615381165106     -3.66440141767390
  H   -6.51232789179027      4.36688279170630     -2.14070499292229
  H   -2.91132169600564      2.36612209113731     -1.61983825900203
  H   3.79272348855083     -0.70949265923283     -1.67855094839154
  H   7.62854520233833     -2.28100525546266     -1.93277026790860
  H   7.98607092714512     -1.20852527264651     -4.17155252483703
  H   6.18147832475694      0.21693148370280     -5.14028575579487
  Pd  5.46316708253503     -2.11973809369077      0.19861388552601
  Pd  -5.47068192274735      2.06515279733918     -0.41304930025477
  C   2.34147427036077     -3.41119831743498     -5.37813551511343
  C   1.29100474148005     -3.05382989880285     -6.22130692338404
  C   -0.08358736507553     -3.05549299801729     -5.96387008586560
  C   -0.75417189497182     -3.39568786505883     -4.79260249183713
  C   -0.23517314358980     -3.82109392691881     -3.56395371760852
  C   1.19187514191934     -4.06765207026334     -3.23124675994282
  C   2.29658957103333     -3.87331916493873     -4.06043780391751
  C   -0.99500514878178     -4.11277624288704     -2.41614760943961
  C   -0.09942817323121     -4.55270949034765     -1.40057049238076
  C   1.22679294319104     -4.53522222783278     -1.90097757428242
  C   -4.17722971511258     -7.21735501285593     -1.63613906634748
  C   -5.56319834547901     -7.11290930702121     -1.46375092029662
  C   -6.36803698708133     -5.97856814885255     -1.52841962551627
  C   -6.01426229276639     -4.65343136697288     -1.80868901779624
  C   -4.75874644954108     -4.11170443781569     -2.07539022277929
  C   -3.45588529048361     -4.83485932950381     -2.05309818306891
  C   -3.25182275249979     -6.21156152561321     -1.88819408576644
  C   -4.47036830720805     -2.75348115910048     -2.34403320595457
  C   -3.05940996044592     -2.61778035782407     -2.43569486576795
  C   -2.44165670808389     -3.89117923184678     -2.27729672869482
  C   2.47092307380062     -4.80340594422728     -1.15197990816571
  N   -0.47018618379082     -4.85637991116323     -0.12231465408165
  N   -2.37348617994295     -1.46058038241988     -2.61681225339963
  C   -5.41977279264058     -1.63470560337307     -2.44332298872025
  C   -6.60382082410298     -1.65445361292673     -3.19842485062493
  C   -7.43636562878418     -0.53911351238323     -3.21226045144145
  C   -7.08905833101349      0.58565180073758     -2.47343006526504
  N   -5.95985612911788      0.60851865727378     -1.75289326469288
  C   -5.14886329118456     -0.45607064253435     -1.74588492847405
  C   3.33487038385899     -3.73415117651714     -0.91125209549310
  N   4.51835666576483     -3.86731390113585     -0.30139213968749
  C   4.91362321159787     -5.07926539334256      0.11800059933045
  C   4.11011924091556     -6.19755104838069     -0.05706015709341
  C   2.87791111398008     -6.06221953877619     -0.69420019619567
  H   3.34328780651277     -3.32928813462914     -5.81059800508621
  H   1.58177498215845     -2.73067778791681     -7.22538237381718
  H   -0.72099400089278     -2.74682787599900     -6.79793473199263
  H   -1.84638019326689     -3.31920715068391     -4.83275033279581
  H   3.27030167732866     -4.11408342003942     -3.61983466691423
  H   -3.76293611589153     -8.22620723062420     -1.54742922131158
  H   -6.08434366079562     -8.05057417815799     -1.24716334752718
  H   -7.43392227313058     -6.14485290274367     -1.34534792770091
  H   -6.84962073591539     -3.94576645105105     -1.81338255954649
  H   -2.20695579845027     -6.53350972737311     -1.96544139817970
  H   -1.45803481143111     -5.00154958820716      0.05761442541166
  H   0.14166256666524     -5.44088602477416      0.43547047681277
  H   -2.84021965472760     -0.64886550319114     -3.00043527679805
  H   -1.37999152056568     -1.51786632411991     -2.80589007288048
  H   -6.86493917420490     -2.53742550967457     -3.78693962990398
  H   -8.35858939576508     -0.53395300232622     -3.79533157836267
  H   -7.71562242485201      1.47997832635945     -2.44587642705696
  H   -4.24409969952956     -0.37850678768905     -1.13950495393122
  H   3.04136682733702     -2.72839625926872     -1.21914661669516
  H   5.88602909293394     -5.14141082482702      0.61182289158754
  H   4.45808376435581     -7.16785058694759      0.30046170808856
  H   2.23865607404762     -6.93455867565619     -0.85281965064451
