# Supplementary material for: Solvent-Directed Social Chiral Self-Sorting in Pd2L4 Coordination Cages
Source: J Am Chem Soc. 2024 Nov 17;146(47):32748–56. doi: 10.1021/jacs.4c12525 (PMC11626499; doi:10.1021/jacs.4c12525)
Supplement: Supplementary file 2 — ja4c12525_si_002.zip [file ja4c12525_si_002.zip › raw_xyzfiles_All/BAAZU-1/cage_implicit-solv/SRSR.xyz]

226
Coordinates from ORCA-job calc
  C   -3.60292351865758      8.10277043169870      0.73098333667760
  C   -2.42435504078843      8.84406455869588      0.72587605411386
  C   -1.11708617231142      8.41809923856283      0.99241943342418
  C   -0.66173531742609      7.14299088003076      1.30606765633286
  C   -1.38444644307770      5.95175175233972      1.45256825413847
  C   -2.86097689406829      5.77673711269288      1.37122103480704
  C   -3.79688160134841      6.74779309909029      1.02252865881736
  C   -0.82320322565973      4.69940263285955      1.74754863923458
  C   -1.88559350589683      3.75808745289395      1.85288111774760
  C   -3.12789820678658      4.41563806683356      1.64652032133045
  C   0.82649568507038      3.20327740651112      5.60965738963611
  C   2.09254861759471      2.73189198277963      5.97232581387389
  C   3.25387455220737      2.65920274297216      5.20580206428047
  C   3.46078998129734      3.03883401683487      3.87687624595491
  C   2.55410134095076      3.57301895046320      2.96162346152992
  C   1.11748929223869      3.87456146583998      3.19471013743838
  C   0.40069734835614      3.71186266481855      4.38651305098370
  C   2.83579436212625      3.92805096943266      1.62542899496534
  C   1.63907915014768      4.39824011435053      1.02973384252917
  C   0.58814639046079      4.36871790740737      1.98990320205805
  C   -4.43586280158435      3.74811556833706      1.68213481106448
  N   -1.70306072870946      2.43205103826289      2.08992604151508
  N   1.47618980061054      4.74298830400385     -0.27844686095267
  C   4.12238670965535      3.65500474493231      0.95307864191576
  C   5.02478273538781      4.61989578315030      0.48941999407885
  C   6.24045435963453      4.21547294443712     -0.06036554005566
  C   6.53966711666451      2.86158121999134     -0.14028024054863
  N   5.66676323334162      1.93487478293295      0.28125371495351
  C   4.49456863345585      2.32011208382497      0.79901060325651
  C   -4.59045810059630      2.52117430301477      1.03306158693433
  N   -5.73599527907719      1.83103295287206      1.03418310431950
  C   -6.81171334496913      2.31441584589611      1.67102764498146
  C   -6.75521534956241      3.53117196635957      2.33835306899700
  C   -5.56340718426161      4.24894918635073      2.35224541902597
  H   -4.51092922363233      8.65741401506726      0.47567982298993
  H   -2.53419809498250      9.90458940943286      0.47903786957880
  H   -0.34620252238519      9.19236726955293      0.93350452612434
  H   0.41959924784591      7.04570520096387      1.45573358194937
  H   -4.83561869633392      6.40796069486587      0.95892629703835
  H   0.06639079370783      3.16866581074795      6.39609587191841
  H   2.18303351267719      2.36949305006558      7.00086827336413
  H   4.13243171734526      2.25069268615269      5.71444773281401
  H   4.48140999976558      2.89291545812808      3.50594512602311
  H   -0.64768042710772      4.02729527827030      4.34249827976839
  H   -0.78125298501747      2.12715233823114      2.37991045164165
  H   -2.46589250028945      1.87520182236283      2.45544586631532
  H   0.62009557649858      5.22017428629157     -0.53942848856172
  H   2.28829161340292      5.01089719257973     -0.82174820970520
  H   4.78420719898429      5.68262151649586      0.57623422884310
  H   6.96760010445923      4.94581589470723     -0.41824836721466
  H   7.48577988583996      2.50363168758571     -0.55257787864949
  H   3.79816818330764      1.53534796549252      1.10104380162740
  H   -3.75086321073122      2.07856548759528      0.49284677361651
  H   -7.72167734340664      1.71072846500524      1.64148789834784
  H   -7.64208265152554      3.90331977388397      2.85345439239637
  H   -5.50141053596902      5.19249117341705      2.89957921253687
  C   -2.11217866206328      6.42046171306374     -2.28452808583191
  C   -0.83725870847440      6.91244374192353     -2.55486222133708
  C   0.25579354602624      6.25213039904084     -3.12844746280793
  C   0.35991503222577      4.92492780257767     -3.53224918634760
  C   -0.60141621074100      3.90683000765176     -3.49535000858171
  C   -2.02966815949136      4.03326843349527     -3.09564780066751
  C   -2.64437786992289      5.15166505465548     -2.53450937005738
  C   -0.38590581699154      2.57488705243361     -3.88615867906633
  C   -1.62317269448655      1.87807712640725     -3.76116252199386
  C   -2.62778157526562      2.77353872402810     -3.31141904076680
  C   0.41777986308529      0.97318652627734     -7.99164557587332
  C   1.54818944943163      0.38436448015802     -8.57045836843076
  C   2.79464866150223      0.14736256685066     -7.99823722793539
  C   3.25175012385738      0.44393732639410     -6.70962194337944
  C   2.58596571215210      1.05373926151340     -5.64854383976158
  C   1.16461900373789      1.49151463032138     -5.63527901307555
  C   0.25200929996299      1.45458271894644     -6.69820826679958
  C   3.11233695726760      1.32697080478780     -4.36265730198025
  C   2.07241568487969      1.90711997265022     -3.58078076785419
  C   0.88389769432358      1.99870638643447     -4.35495178963974
  C   -4.03816246598308      2.43745678887056     -3.03663058753768
  N   -1.79288390973237      0.55197159829546     -4.01142428496145
  N   2.16690344662334      2.30244250637032     -2.27980426395577
  C   4.46095361811832      1.02452211655537     -3.86311953211165
  C   5.64657790821180      1.21746229454124     -4.59196607241099
  C   6.87455144298049      0.89320314236425     -4.02390487832752
  C   6.92242969365108      0.42938553117065     -2.71596020321326
  N   5.79801276344489      0.27628371432588     -2.00229552511141
  C   4.60999487193760      0.53421575925858     -2.56135235704724
  C   -4.35443203835291      1.46292351279148     -2.09027900235497
  N   -5.61382299154507      1.19004893466543     -1.71875191086380
  C   -6.63946227555589      1.82333447038795     -2.30377883653646
  C   -6.42120587937828      2.77954211372873     -3.28691332824407
  C   -5.11516872208239      3.09898929444939     -3.64586713603855
  H   -2.80134647103576      7.12979220116612     -1.81697218796614
  H   -0.66858892515763      7.95926521732763     -2.28380923700324
  H   1.15949380253674      6.85551409662415     -3.25710909404935
  H   1.33526564883562      4.62405628355942     -3.93144657512272
  H   -3.69220629851985      5.02234692116333     -2.24128823242808
  H   -0.45697672674419      1.06220853731717     -8.64286344153408
  H   1.43637983498823      0.06686430618127     -9.61176858715354
  H   3.52784995515450     -0.34058395509563     -8.64743637276985
  H   4.28466033600765      0.14161135025310     -6.51552337141595
  H   -0.73655432700925      1.86810169162899     -6.46902312200712
  H   -1.04668449431158      0.05646388745606     -4.48551208289891
  H   -2.72491368891740      0.19747053759084     -4.18971235472808
  H   1.41825965975015      2.87446576527447     -1.89920955629756
  H   3.07987904096786      2.55501064473899     -1.91824013128758
  H   5.61268566371830      1.64321212938769     -5.59693960302310
  H   7.80365930166777      1.02579329605671     -4.58014999780492
  H   7.86536120487855      0.19500930244245     -2.21665377213506
  H   3.73003902534996      0.37063732335767     -1.93471387968706
  H   -3.55920434742584      0.90869455465089     -1.58175683805782
  H   -7.64353968419396      1.56381500253246     -1.96032032841549
  H   -7.27309560341204      3.27754940374193     -3.75216485944141
  H   -4.92316364074547      3.86498272405513     -4.40151997532998
  C   -2.30721867071719     -6.35985058557787      2.27889768894352
  C   -1.04741731804444     -6.88665787316938      2.55447681470202
  C   0.06087025894365     -6.25647605932174      3.13272085697231
  C   0.19949332961224     -4.93250717426148      3.53671140083186
  C   -0.73361334123601     -3.88853279163584      3.49542754148325
  C   -2.16323742356992     -3.97537296568301      3.08990184761666
  C   -2.80589163642063     -5.07701403551759      2.52690553023391
  C   -0.48286136586389     -2.56309352788213      3.88703341874106
  C   -1.69968995360495     -1.83225927309970      3.75737426182476
  C   -2.72703551274852     -2.69913939406573      3.30297047730883
  C   0.35745569007897     -0.99128904567616      7.99625044822532
  C   1.50322067709252     -0.43594165710168      8.57808186834517
  C   2.75666307967315     -0.23235437648648      8.00828144698138
  C   3.20756704075081     -0.53869226834491      6.71969196491464
  C   2.52704743327516     -1.12748261051318      5.65622729463253
  C   1.09388599961881     -1.52478341837687      5.63990516929412
  C   0.18058500156136     -1.46429550520165      6.70128371653942
  C   3.04763430945979     -1.41333892132549      4.37059058446608
  C   1.99316009616160     -1.96289481603759      3.58629209229260
  C   0.80118430778337     -2.02200707993217      4.35854596578879
  C   -4.12563993765616     -2.32194345913651      3.02126635847420
  N   -1.83298645222939     -0.50217152715793      4.00773920892719
  N   2.07863049614361     -2.35994818879286      2.28522195564245
  C   4.40665235010657     -1.15302856487356      3.87511482972444
  C   5.58236422967532     -1.38839500425933      4.60755550034004
  C   6.82270410763477     -1.10613947925728      4.04429851493841
  C   6.89103389784527     -0.64197125800396      2.73738871649663
  N   5.77528109828811     -0.44758563589453      2.02018817210036
  C   4.57688895907911     -0.66503358804050      2.57492389429982
  C   -4.40786664696926     -1.33501124107811      2.07673115892783
  N   -5.65653061664760     -1.02409048861179      1.69904288265139
  C   -6.70359856006397     -1.62965229554046      2.27545536992532
  C   -6.51903812153333     -2.59556414287422      3.25605739034218
  C   -5.22499931515402     -2.95406194598164      3.62170048404075
  H   -3.01371648008771     -7.05065881454521      1.80950666349391
  H   -0.90610608482801     -7.93738625173133      2.28291022981059
  H   0.94647767915169     -6.88493008915806      3.26714690704762
  H   1.18108691518032     -4.65816648662992      3.93970012934079
  H   -3.84842955198859     -4.91906372235315      2.22887528247313
  H   -0.52040284943925     -1.05805157212121      8.64597375255632
  H   1.39895318177936     -0.11816959143530      9.62009930859382
  H   3.50209912226912      0.23330673574463      8.65993304228807
  H   4.24887659388144     -0.26506460999419      6.52795534618916
  H   -0.81881668133640     -1.84902296930359      6.46894358940828
  H   -1.07456368828673     -0.02718300397765      4.48338704679324
  H   -2.75508788263519     -0.12001900694353      4.18031656152440
  H   1.31455062320806     -2.91058976470163      1.90370819015406
  H   2.98460137377329     -2.63808060429163      1.92482650168145
  H   5.53006153999506     -1.81481601569907      5.61148263746348
  H   7.74468742025328     -1.27367718411954      4.60296454924289
  H   7.84357724422400     -0.44085627395899      2.24185068053599
  H   3.70550582629829     -0.46900038120471      1.94563577698954
  H   -3.59412029612575     -0.80247642935725      1.57430894694906
  H   -7.69754166995279     -1.33971544747462      1.92684902345377
  H   -7.38782231659639     -3.07073649569725      3.71388112681846
  H   -5.05958882126223     -3.72787564900755      4.37568221676518
  Pd  -5.78729701817962      0.08562739289613     -0.00992740539067
  Pd  5.82939651543581     -0.08539690255130      0.00872438193233
  C   -3.85086384232948     -8.00229710428930     -0.73807753077845
  C   -2.69551389021250     -8.77930417256359     -0.73019515060313
  C   -1.37509035860382     -8.39310253036722     -0.99276879087890
  C   -0.88037480754268     -7.13197889149882     -1.30364164687558
  C   -1.56599447293405     -5.91910963905259     -1.45191953115121
  C   -3.03677083872306     -5.69936412550983     -1.37467372990012
  C   -4.00256564186879     -6.64178623297525     -1.02925479296825
  C   -0.96619868121581     -4.68478781364663     -1.74681528125642
  C   -1.99958739433087     -3.71182220060285     -1.85588760396178
  C   -3.26181584311853     -4.33087684389117     -1.65109956023996
  C   0.72870077760050     -3.23419754387650     -5.60565898100835
  C   2.00585674044508     -2.79146657979854     -5.96513545500524
  C   3.16733148885255     -2.74802268185679     -5.19645688378413
  C   3.36258368833131     -3.13399324283971     -3.86770766731540
  C   2.44154782496281     -3.64715058396031     -2.95464438180925
  C   0.99889855721013     -3.91528472710468     -3.19103579279286
  C   0.28881628132528     -3.73492554416724     -4.38421427824566
  C   2.71179863394465     -4.00849020397336     -1.61795187369363
  C   1.50272466683059     -4.44971330978118     -1.02450879134346
  C   0.45467319271953     -4.39500721438612     -1.98693198266906
  C   -4.54812715393409     -3.62260681959932     -1.69055224002909
  N   -1.77564958754517     -2.39242676118908     -2.09477218960089
  N   1.32975320378226     -4.79081394224924      0.28308938778391
  C   4.00478457406754     -3.77062471494142     -0.94427561397784
  C   4.87932351545160     -4.76225648213262     -0.48361005935946
  C   6.10649798627211     -4.39475602151919      0.06636826139238
  C   6.44423242192950     -3.05024656073965      0.15000216140039
  N   5.59774379361816     -2.09741592160531     -0.26740346022598
  C   4.41500906488841     -2.44712055351707     -0.78676338292142
  C   -4.66432456169512     -2.38952895547015     -1.04488307046089
  N   -5.78604378522084     -1.66151005428838     -1.05245357155542
  C   -6.87479312809689     -2.11033220839250     -1.69257148539643
  C   -6.85677918280352     -3.33058865878871     -2.35562853350424
  C   -5.68953668396355     -4.08786006361640     -2.36286233566472
  H   -4.77620974884010     -8.52920022184741     -0.48631332496515
  H   -2.83865925496085     -9.83621462790929     -0.48484965512786
  H   -0.62826120531290     -9.19051904234716     -0.93271222486904
  H   0.20380957946812     -7.06741346809579     -1.45044653012373
  H   -5.03064651595868     -6.27049058355474     -0.96857809958428
  H   -0.02901689580518     -3.18014370777578     -6.39331249157913
  H   2.10650396141526     -2.42857340395904     -6.99254796762483
  H   4.05630567185175     -2.35999478870140     -5.70305803917522
  H   4.38547557227814     -3.01244499441630     -3.49419701063357
  H   -0.76645869377918     -4.02680468797649     -4.34309401176057
  H   -0.84322369647410     -2.11689421830946     -2.38021225491734
  H   -2.51866961500658     -1.81264348184958     -2.46543280000519
  H   0.46179490076672     -5.24593863917813      0.54436269839174
  H   2.13493126078005     -5.07408981959750      0.82887464735614
  H   4.60809836734401     -5.81733617071749     -0.57361532887591
  H   6.81330820005829     -5.14643093150479      0.42079271297880
  H   7.40030044500290     -2.72045311797178      0.56276323653134
  H   3.74281186364172     -1.64097618645227     -1.08719774705853
  H   -3.81251342443564     -1.97373588815811     -0.50241013110025
  H   -7.76442711721523     -1.47681887502957     -1.66836052638930
  H   -7.75343781592147     -3.67440648555115     -2.87348716312508
  H   -5.65688787865414     -5.03434279574367     -2.90769723368914
