# Supplementary material for: Solvent-Directed Social Chiral Self-Sorting in Pd2L4 Coordination Cages
Source: J Am Chem Soc. 2024 Nov 17;146(47):32748–56. doi: 10.1021/jacs.4c12525 (PMC11626499; doi:10.1021/jacs.4c12525)
Supplement: Supplementary file 2 — ja4c12525_si_002.zip [file ja4c12525_si_002.zip › raw_xyzfiles_All/BAAZU-1/cage_implicit-solv/SSRR.xyz]

226
Coordinates from ORCA-job calc
  C   -4.90807010383099      1.87132381548106      5.96727739570385
  C   -3.90048583750130      2.11016589742307      6.89921970619522
  C   -2.62208348335629      2.64152462189690      6.69251396861916
  C   -2.01692848268841      3.02845872218523      5.50095186863075
  C   -2.52345120549074      2.99818399716217      4.19508971281653
  C   -3.90369707526041      2.62905080604237      3.77910590647043
  C   -4.91382574910620      2.11331936810486      4.59002997888659
  C   -1.80932643155115      3.35428272157024      3.03751419080384
  C   -2.69239532923536      3.23093817732385      1.92585787763661
  C   -3.97253329532204      2.81663021663863      2.38270766122047
  C   -0.27307810737678      7.32427785008317      1.60346785780413
  C   1.02462387888975      7.82132475030932      1.42918712449716
  C   2.24187248967628      7.21212306996805      1.72067331390228
  C   2.48763655957945      5.95917131911457      2.29299560277681
  C   1.58139816956063      4.97732716631684      2.68769632251365
  C   0.09988846414229      5.00871205357062      2.53178941174793
  C   -0.67796981709361      6.08236583860691      2.07785831744454
  C   1.90604033183252      3.72261170914387      3.24551539347443
  C   0.70702523659225      2.98386729283751      3.39831397696379
  C   -0.40115660591031      3.77332122121152      2.97385358779615
  C   -5.12895122105734      2.51929063103560      1.52085816144437
  N   -2.33712894006993      3.44339693631124      0.63079149114096
  N   0.61895612735990      1.70592576325600      3.85360368531423
  C   3.25763898327580      3.21190990892897      3.54188249278021
  C   4.14224271795927      3.82462628047058      4.44162558643779
  C   5.40986927651431      3.28600403058914      4.64445191010611
  C   5.78566567867241      2.15172488567689      3.93731187357003
  N   4.94413260766760      1.56612642795325      3.07424143503214
  C   3.71474260725316      2.06543912224169      2.88999003303803
  C   -4.97801878537227      1.61418382340292      0.47037276226981
  N   -5.97688017748777      1.27920455777407     -0.35534962287820
  C   -7.19418601964720      1.81458006987626     -0.18770636450065
  C   -7.44030890493669      2.71854933666378      0.83739937490756
  C   -6.40368091570817      3.07834018539908      1.69399750543354
  H   -5.83158159291578      1.44298899392794      6.36836440145509
  H   -4.14234132653375      1.85112492068504      7.93479077551742
  H   -2.00758258565566      2.75688309744030      7.59050858108572
  H   -0.99033631257105      3.40167914391020      5.58943366543097
  H   -5.84435718081341      1.84771896181460      4.07708566581299
  H   -1.08084735932295      8.00005723737928      1.30733885741714
  H   1.08952455633710      8.82733495471624      1.00314813644809
  H   3.13401494683803      7.79980980608662      1.48389458771087
  H   3.54491084194939      5.71776796518588      2.44973980920740
  H   -1.76019270069347      5.91253708600787      2.10269146441077
  H   -1.43745191806308      3.87066269611742      0.44375070579128
  H   -3.05135308331442      3.62505686693290     -0.06435991751783
  H   -0.30125317181790      1.34799657127821      4.08096027393623
  H   1.37237570241805      1.33903597538445      4.42277274343319
  H   3.83035189474268      4.72028968679622      4.98483808636133
  H   6.11322716016739      3.74108948641971      5.34337766595398
  H   6.77640213146474      1.70387530042381      4.04405367508291
  H   3.07168709959995      1.54312099220616      2.17581711056551
  H   -4.01012785117311      1.13502849795437      0.29879937698976
  H   -7.97298147305626      1.50619428484546     -0.88882316907574
  H   -8.43914887052992      3.14233711850706      0.95132593952485
  H   -6.57756739462416      3.80271731941065      2.49375944628158
  C   -2.52430632271236      7.36234952279367     -2.00662934177333
  C   -1.32184233283216      8.04025528018388     -1.82588630947370
  C   -0.01314614380073      7.56221202369173     -1.96647175679860
  C   0.41938087006148      6.27999217005704     -2.28288793293513
  C   -0.33420625361223      5.13817198651754     -2.58481305984324
  C   -1.81509897731682      5.04820546372062     -2.71932766509909
  C   -2.74303863767619      6.04286304230578     -2.41796658794543
  C   0.19822232423144      3.87403189138378     -2.88476470992374
  C   -0.88822245308817      3.01007582222854     -3.20320727428334
  C   -2.10864496541531      3.73058648579008     -3.13342324925987
  C   2.35307110009772      2.52388480006986     -6.56249078024905
  C   3.64056033984324      2.01286481639342     -6.76517987774287
  C   4.67775679647184      1.86918741060886     -5.84626634375466
  C   4.70991182144942      2.20660013698259     -4.48972685752284
  C   3.70528878679259      2.75137100135236     -3.69109199285690
  C   2.30874404640543      3.06655369061544     -4.09738860575585
  C   1.76834206891998      2.98558099238528     -5.38757070482312
  C   3.80108653757581      3.03049252673222     -2.31227564142597
  C   2.52501094770546      3.45182294013507     -1.85273005141995
  C   1.61620497850420      3.49000270545924     -2.94983752218721
  C   -3.43394254647693      3.16247356044869     -3.43065447260631
  N   -0.75675487574886      1.69242942707437     -3.50216148369955
  N   2.19247774935695      3.73747495777951     -0.56801957550219
  C   4.97831721982519      2.78420741307490     -1.46155678571302
  C   6.23204418045713      3.38000835663955     -1.65875868058076
  C   7.29485562437891      3.04976588271187     -0.82213180753327
  C   7.09559701849396      2.13281548944772      0.20157815092680
  N   5.89757158370078      1.56260457763099      0.39160925124870
  C   4.87163221237470      1.87661574100222     -0.40844233718372
  C   -3.83830124943120      1.98445220796991     -2.80004639638163
  N   -5.02753943381304      1.41021547867461     -3.02390360202593
  C   -5.88611986577957      1.95513640484637     -3.89562577600463
  C   -5.56647365314571      3.12338517950715     -4.57538073659930
  C   -4.33759926362314      3.73242174445480     -4.34177208823230
  H   -3.43001147023593      7.94702647144267     -1.81884792361314
  H   -1.41056298776019      9.09031022849033     -1.53012826981782
  H   0.77916244235831      8.29319839314393     -1.77980576099835
  H   1.50538608220741      6.13423167307150     -2.30345817500812
  H   -3.79563994957160      5.75544276289881     -2.51568276903939
  H   1.71257113808188      2.55381855439708     -7.44931620553599
  H   3.86403840947158      1.68658517505779     -7.78578347610356
  H   5.60287116808853      1.43831115955535     -6.24091215273537
  H   5.65949791435764      2.00318925673659     -3.98300681796572
  H   0.73044364383126      3.32588372393865     -5.47576145732278
  H   0.17523132780710      1.33580014070292     -3.67661231629900
  H   -1.50160635515193      1.21814468463658     -3.99714692508986
  H   1.29490765275183      4.17067959162989     -0.38424087424767
  H   2.91539102541178      3.91992096944755      0.11739869688895
  H   6.37014733426884      4.10541542721606     -2.46457931102225
  H   8.27909316447690      3.50155204316319     -0.95413195642899
  H   7.89819432588992      1.83959035464317      0.88208521203237
  H   3.92010886205299      1.37251597811294     -0.21755244858222
  H   -3.18437305491488      1.49434192074517     -2.07326017771687
  H   -6.84305060957880      1.44642550948691     -4.03310626316029
  H   -6.28111863959976      3.54487033212913     -5.28388981474927
  H   -4.06741364618311      4.64708973828474     -4.87550818192072
  C   -4.67606357777507     -1.86110510045540      5.84557291882514
  C   -3.63862023134706     -2.00431141380554      6.76430238721559
  C   -2.35141612759037     -2.51605767189551      6.56170581969188
  C   -1.76723837949658     -2.97914405769039      5.38703426149636
  C   -2.30811114186797     -3.06126058436821      4.09714412273942
  C   -3.70462536587457     -2.74574942190504      3.69092278021942
  C   -4.70878940452397     -2.19979663808153      4.48937433144511
  C   -1.61602799789593     -3.48593106408720      2.94972928297114
  C   -2.52502838922327     -3.44799017161204      1.85280100482262
  C   -3.80086620643235     -3.02587233470917      2.31234677864148
  C   0.01223688462226     -7.55865959644716      1.96512858907597
  C   1.32079430247254     -8.03668945401706      1.82326190575967
  C   2.52343709267148     -7.35890432887870      2.00335487785182
  C   2.74254074864396     -6.03975844602569      2.41555026402273
  C   1.81486950329008     -5.04515391121980      2.71796434825082
  C   0.33379922538106     -5.13504404928686      2.58484426169807
  C   -0.42003550098293     -6.27658337189156      2.28249475013000
  C   2.10876002373456     -3.72780737671011      3.13266316039921
  C   0.88849175731447     -3.00718039145642      3.20321813534967
  C   -0.19822967290218     -3.87070750472320      2.88467546277747
  C   -4.97821569248027     -2.77984979324134      1.46170570797804
  N   -2.19278684882656     -3.73426315764291      0.56814774040644
  N   0.75745080876738     -1.68992358025436      3.50316505544386
  C   3.43419064063121     -3.15977397020401      3.42965135773899
  C   4.33790308270148     -3.72965286240359      4.34074358741464
  C   5.56671451767688     -3.12049888475737      4.57431408310370
  C   5.88630095577130     -1.95228120522672      3.89446350889311
  N   5.02775227374983     -1.40742629797755      3.02266962912532
  C   3.83855228087704     -1.98182697850946      2.79881109872946
  C   -4.87151498470229     -1.87277893634590      0.40816135626073
  N   -5.89745636923794     -1.55905361362429     -0.39199480045893
  C   -7.09553588492941     -2.12903708212753     -0.20161621030419
  C   -7.29479062526748     -3.04555966070404      0.82247437061663
  C   -6.23197589134829     -3.37546839370885      1.65923896996050
  H   -5.60090975840350     -1.42950647167465      6.24012058724728
  H   -3.86169582463688     -1.67706925632525      7.78468555157631
  H   -1.71058017883417     -2.54521484805289      7.44831482864738
  H   -0.72945734717314     -3.31979976017645      5.47522756039601
  H   -5.65843357791773     -1.99642972241301      3.98275440871214
  H   -0.78023695256646     -8.28949557707309      1.77860694106472
  H   1.40923199590273     -9.08650340074493      1.52656933200514
  H   3.42898291314549     -7.94382649913738      1.81556714608073
  H   3.79521926734083     -5.75212841127152      2.51175057958211
  H   -1.50603799545423     -6.13114657801575      2.30518279815281
  H   -1.29538844491252     -4.16784734059273      0.38436298198445
  H   -2.91581908515857     -3.91642037604883     -0.11720406067715
  H   -0.17424887833799     -1.33252316290089      3.67745352190535
  H   1.50317208238849     -1.21542174011159      3.99647706847073
  H   4.06759117548380     -4.64408080513730      4.87482587788645
  H   6.28143890025792     -3.54190864343694      5.28278707831099
  H   6.84323464365061     -1.44356174713480      4.03188552329273
  H   3.18456141235839     -1.49188456585056      2.07198104687546
  H   -3.91994202397595     -1.36890323073805      0.21693753500432
  H   -7.89812982547708     -1.83611309128657     -0.88225739783579
  H   -8.27907261329175     -3.49715855226575      0.95478380152517
  H   -6.37002333077278     -4.10075758059164      2.46517448652728
  Pd  -5.53817800214360     -0.11146050405162     -1.77784004683962
  Pd  5.53836754305052      0.11449559062126      1.77687028107524
  C   -2.24209420126415     -7.20938142832237     -1.72050455060056
  C   -1.02480124326860     -7.81869607957631     -1.42946110107843
  C   0.27288154543736     -7.32174978360619     -1.60416943520090
  C   0.67773871813076     -6.07988913547344     -2.07871856923516
  C   -0.10016809238712     -5.00614799960201     -2.53241046354478
  C   -1.58172133798702     -4.97460622428501     -2.68767009009098
  C   -2.48792437649750     -5.95637927551718     -2.29270346278799
  C   0.40080834769079     -3.77069570360717     -2.97430147444674
  C   -0.70746118251260     -2.98110341417139     -3.39853931142860
  C   -1.90645492160216     -3.71995020061750     -3.24552130098453
  C   2.62269925252431     -2.64260213677120     -6.69358406074359
  C   3.90078045190979     -2.11060933925822     -6.90038058264936
  C   4.90806977550278     -1.87054405623922     -5.96838420702560
  C   4.91353200118452     -2.11120693201183     -4.59094109325557
  C   3.90329261479589     -2.62641949770557     -3.77978285802442
  C   2.52339912285624     -2.99679968225407     -4.19584653848383
  C   2.01727095619018     -3.02849362705598     -5.50178415385339
  C   3.97217268884837     -2.81383111141456     -2.38339026480559
  C   2.69194969273103     -3.22774289615549     -1.92643580314891
  C   1.80902228991550     -3.35180950769350     -3.03803289832242
  C   -3.25812915212481     -3.20950489736997     -3.54186178811503
  N   -0.61945406367309     -1.70302578072439     -3.85350579958582
  N   2.33637064088131     -3.43826458952729     -0.63110582730064
  C   5.12865385271608     -2.51645656238326     -1.52161376963543
  C   6.40339058052039     -3.07539679516816     -1.69504388668612
  C   7.44030376138199     -2.71515333148688     -0.83897430645352
  C   7.19428616099762     -1.81124146411050      0.18621909744797
  N   5.97695109344459     -1.27603022263187      0.35418179337561
  C   4.97796506131844     -1.61101114876903     -0.47140256659905
  C   -3.71507232695840     -2.06269089763179     -2.89055308348403
  N   -4.94445915465442     -1.56341792441146     -3.07490153976649
  C   -5.78604146720066     -2.14929708282034     -3.93770950050033
  C   -5.41020974558401     -3.28366623810091     -4.64467680740971
  C   -4.14280121573174     -3.82257195492156     -4.44131006817414
  H   -3.13420274759215     -7.79699951902331     -1.48342950440731
  H   -1.08965039600518     -8.82471130115244     -1.00341767467347
  H   1.08069602823438     -7.99775469589693     -1.30867170923854
  H   1.75998323369505     -5.91030884740516     -2.10425653940362
  H   -3.54520945774082     -5.71494188563218     -2.44931447292259
  H   2.00828015774516     -2.75852065035303     -7.59156240525805
  H   4.14320334611615     -1.85342562926576     -7.93628251267062
  H   5.83131208515662     -1.44174763279864     -6.36955181087111
  H   5.84356125042105     -1.84413286808401     -4.07785943155487
  H   0.99115029725918     -3.40297689375092     -5.59035872195268
  H   0.30068085608456     -1.34475363149726     -4.08055817069207
  H   -1.37310674671681     -1.33542684185245     -4.42194164539874
  H   1.43682363721402     -3.86566034484614     -0.44374317636300
  H   3.05057914276979     -3.61959989020999      0.06417241677486
  H   6.57723157525781     -3.79944106745562     -2.49511858878190
  H   8.43903804893814     -3.13921421439466     -0.95281016212662
  H   7.97335989491656     -1.50228511445123      0.88677439553906
  H   4.01026307619211     -1.13138711969007     -0.30010356310764
  H   -3.07201301197989     -1.54029012642384     -2.17644536456160
  H   -6.77653880611865     -1.70106394912821     -4.04507376738728
  H   -6.11389371450223     -3.73934102268667     -5.34289065217255
  H   -3.83059694063873     -4.71787100980158     -4.98494240386037
