# Supplementary material for: Solvent-Directed Social Chiral Self-Sorting in Pd2L4 Coordination Cages
Source: J Am Chem Soc. 2024 Nov 17;146(47):32748–56. doi: 10.1021/jacs.4c12525 (PMC11626499; doi:10.1021/jacs.4c12525)
Supplement: Supplementary file 2 — ja4c12525_si_002.zip [file ja4c12525_si_002.zip › raw_xyzfiles_All/BAAZU-1/ligand/r.xyz]

56
Coordinates from ORCA-job calc_reactant
  C   -8.35390906147365     -2.16125006815912     -4.08993603628794
  C   -9.17585877486624     -2.51702323304255     -3.02193613325678
  C   -9.02516598931194     -2.21993427107846     -1.66327894924680
  C   -8.01857749754842     -1.49316615506843     -1.03337656184068
  C   -6.90320868361079     -0.85326240193456     -1.58565382903973
  C   -6.52147424492081     -0.78464872844558     -3.02620377795402
  C   -7.18187436420511     -1.39901543205773     -4.09075403647594
  C   -5.93321336326368     -0.14738927730863     -0.85688918816260
  C   -4.97256398854283      0.34759245927637     -1.78325979324902
  C   -5.33147470618820     -0.03100647951303     -3.10444746595427
  C   -8.73027079356128      2.43843886707142      1.53142455934679
  C   -8.77366065043532      2.77124094301825      2.88963920057443
  C   -7.92378506630803      2.36263455551958      3.91541080788542
  C   -6.83032106750108      1.49192126345620      3.86859254830486
  C   -6.29683044562030      0.79275419882675      2.78588777851361
  C   -6.74822046594464      0.88256971507232      1.36711093122729
  C   -7.82858377528344      1.61583921344804      0.86280445561322
  C   -5.18292133542107     -0.07515016037586      2.81362978691432
  C   -4.93520681634478     -0.49750277662526      1.48036200671263
  C   -5.88877541251967      0.08209020341078      0.59830599341955
  C   -4.58169297078587      0.32811713867399     -4.32467559718469
  N   -3.87130967096262      1.06209002539881     -1.42701300206354
  N   -3.92567422868640     -1.31837654158378      1.06951975073373
  C   -4.39491239252256     -0.47822352294238      3.99516933193361
  C   -4.98897013926536     -0.89179728434481      5.19732957938814
  C   -4.18507749979150     -1.24557403716297      6.27623665689080
  C   -2.80091290242104     -1.19536376145632      6.12342020297374
  N   -2.21192139225055     -0.82284487903218      4.98633108645737
  C   -2.98943377588121     -0.47384516368338      3.96308586291488
  C   -3.19141332150006      0.13976994226488     -4.40285775660491
  N   -2.44842157554792      0.45405153593333     -5.46265044594478
  C   -3.06179702651694      0.97560484202766     -6.52575536342034
  C   -4.43523029233979      1.20811298664735     -6.56860730402681
  C   -5.20097105390845      0.88720332848979     -5.45228190921734
  H   -8.66955191928534     -2.52982798426931     -5.07157028690192
  H   -10.05315706150856     -3.11967123492866     -3.28021710272866
  H   -9.79954344931256     -2.62178901455971     -1.00138284999537
  H   -8.10331841859625     -1.40344911725314      0.05618124376062
  H   -6.71344021935440     -1.27118322895095     -5.07290000511448
  H   -9.50296839328952      2.89736584324756      0.90581938240404
  H   -9.57708096788596      3.45475675730842      3.18420957899894
  H   -8.14066426594982      2.78155393917753      4.90359946080657
  H   -6.31852354383166      1.34509748519862      4.82576437736509
  H   -7.97875689404411      1.52095520758086     -0.21926554898417
  H   -3.86115586810193      1.46634044062976     -0.49705707535356
  H   -3.39384165806478      1.60494080019966     -2.13686846548058
  H   -3.50725725376186     -1.93152879793042      1.76063075424249
  H   -4.04735579765174     -1.75320573880052      0.16032262555874
  H   -6.07823870893346     -0.95252592535818      5.27911447279489
  H   -4.62315166105994     -1.57174050591253      7.22285900283882
  H   -2.14174584577213     -1.47127996127274      6.95529917253658
  H   -2.47569473576854     -0.15958588427124      3.04561680865435
  H   -2.66214629828867     -0.29920075097832     -3.54712915354358
  H   -2.43191921378442      1.22450171500835     -7.38832352921986
  H   -4.89327188488072      1.64615442314455     -7.45891782746700
  H   -6.27738119562113      1.08364448826990     -5.44517842504623
