# Supplementary material for: Solvent-Directed Social Chiral Self-Sorting in Pd2L4 Coordination Cages
Source: J Am Chem Soc. 2024 Nov 17;146(47):32748–56. doi: 10.1021/jacs.4c12525 (PMC11626499; doi:10.1021/jacs.4c12525)
Supplement: Supplementary file 2 — ja4c12525_si_002.zip [file ja4c12525_si_002.zip › raw_xyzfiles_All/BAAZU-1/ligand/s.xyz]

56
Coordinates from ORCA-job calc_product
  C   -8.42776487180157      1.90822399179119     -4.24682160840784
  C   -9.16422233442327      2.33063376106061     -3.14274191973319
  C   -8.91205523906038      2.10995518123070     -1.78384596692373
  C   -7.87435270812950      1.39708088216942     -1.19068400213012
  C   -6.82003384464281      0.69336631558547     -1.78544702311283
  C   -6.53591386311310      0.56598344651907     -3.24442225957430
  C   -7.26134292115365      1.13699758569896     -4.28877690572284
  C   -5.81277898749399     -0.00179219902560     -1.09446325188007
  C   -4.92259438734958     -0.53954871297211     -2.06647810258752
  C   -5.35670085685049     -0.20024093357021     -3.37193187267771
  C   -8.76246214995024     -1.85718970473799      1.77160266757897
  C   -8.75380800026690     -2.00696146137715      3.16238748370511
  C   -7.76555803306756     -1.63813047430274      4.07322610247193
  C   -6.53738729200810     -1.01280634243103      3.83984888732995
  C   -5.97757570585145     -0.57467768804399      2.63928810936526
  C   -6.57005682556241     -0.70342637111202      1.27574304984852
  C   -7.79757898874885     -1.28893942863215      0.94409275636480
  C   -4.71692109250656      0.03621477234345      2.48724133828821
  C   -4.51985821397984      0.28902958406754      1.10436723351056
  C   -5.65577985841311     -0.15180018642796      0.36215169403430
  C   -4.67704110208184     -0.59407696936328     -4.62265248178208
  N   -3.79713071817830     -1.25119114137738     -1.75644643387197
  N   -3.44601020969230      0.91834824766806      0.55912667483684
  C   -3.75041805485626      0.35560309565019      3.55890495981732
  C   -4.09380865510334      1.12444285985546      4.67994320388021
  C   -3.13550433120391      1.38236385850499      5.65531091296559
  C   -1.84967325739712      0.87424698918954      5.47898339483129
  N   -1.49729186606834      0.14552815538692      4.41906374662692
  C   -2.42501588003900     -0.10509182015844      3.49689472679935
  C   -3.29592218707324     -0.39350024114039     -4.78490980807524
  N   -2.61031471423171     -0.72721588309037     -5.87673744907105
  C   -3.27713117188660     -1.28234453134810     -6.88941496306397
  C   -4.64768624185271     -1.53180935758894     -6.84705758144310
  C   -5.35280197588059     -1.19108393038901     -5.69704492651135
  H   -8.80882823988702      2.22985472744294     -5.22161933325475
  H   -10.05240027228017      2.93079774896246     -3.36759339444057
  H   -9.62493127793703      2.56724959745729     -1.08977416595645
  H   -7.87817910762882      1.37803797637737     -0.09489550222339
  H   -6.86052199704312      0.95966813821662     -5.29285067243242
  H   -9.64883098674316     -2.24739758547701      1.26050888421707
  H   -9.63875318964085     -2.48831598466911      3.59214636517014
  H   -7.97567644618183     -1.87519421422763      5.12148993287677
  H   -5.92524097330818     -0.84281016537899      4.73253690557860
  H   -8.02679187885167     -1.30010380600609     -0.12768025206435
  H   -3.77768009192474     -1.69370686102723     -0.84301848627712
  H   -3.37639262066547     -1.80930219520662     -2.49119060991535
  H   -3.27701769906933      0.80767783397529     -0.43376599471570
  H   -2.61990533881571      1.06043075550838      1.12602921988462
  H   -5.10738502796998      1.52517328179235      4.77830428488542
  H   -3.37707476197847      1.97905784831832      6.53851328389200
  H   -1.07248014105196      1.06542813257001      6.22874018155660
  H   -2.11170646404872     -0.72266807865087      2.64440428876336
  H   -2.72444508706588      0.07268072363498     -3.97167453028500
  H   -2.69437560876585     -1.54549108682394     -7.78039964804700
  H   -5.14941716809896     -1.99788812890056     -7.69877227961825
  H   -6.42472908112427     -1.39824000752067     -5.62363886328044
