# Supplementary material for: Solvent-Directed Social Chiral Self-Sorting in Pd2L4 Coordination Cages
Source: J Am Chem Soc. 2024 Nov 17;146(47):32748–56. doi: 10.1021/jacs.4c12525 (PMC11626499; doi:10.1021/jacs.4c12525)
Supplement: Supplementary file 2 — ja4c12525_si_002.zip [file ja4c12525_si_002.zip › raw_xyzfiles_All/BAAZU-1/ligand/ts.xyz]

56
Coordinates from ORCA-job calc
  C   -2.92264823835156     -0.49625057638985     -4.49213162634592
  C   -3.97976501955657     -0.16857720983646     -3.64399286583619
  C   -3.90735831555672      0.25507431984784     -2.33309029956729
  C   -2.81094484231320      0.31184000178676     -1.46641801503287
  C   -1.48288696165588     -0.02830727236205     -1.66090232218240
  C   -0.90259935549457     -0.15176815236334     -3.03022187872906
  C   -1.57093511889085     -0.42524516068725     -4.22662926955206
  C   -0.40277932406965      0.02413040205647     -0.72829064602059
  C   0.75577453706320      0.25886982061710     -1.53751063771129
  C   0.45817973417723      0.05898558576984     -2.90973016413498
  C   -3.79607882856980     -0.01001843760281      2.55550654522179
  C   -3.76273791860834      0.47297338229069      3.84752143495078
  C   -2.64187539458046      0.77460570626545      4.61995466963889
  C   -1.31526072991756      0.60225198576843      4.28197772916925
  C   -0.74257644268924      0.22998572135802      3.06457293475710
  C   -1.40589927859162      0.09760558528564      1.73363774099491
  C   -2.75992643909810     -0.16820242281763      1.62900346506930
  C   0.59147535009322     -0.08896673248223      2.88171948663581
  C   0.78664796142489     -0.36214583161522      1.51019429087283
  C   -0.38057844475415     -0.06524031222763      0.74873102488796
  C   1.44627326385160      0.12261269041351     -4.00398836786183
  N   1.96370601506807      0.75260931992600     -1.15129804925624
  N   1.96924079818649     -0.88334588496513      1.04509483056969
  C   1.63464142146709     -0.18266973615381      3.92278807102472
  C   2.21408067208164      0.95099406352661      4.48687781388318
  C   3.18566093286964      0.80470531092148      5.46153378346715
  C   3.56083495770769     -0.47515067736699      5.83794015793164
  N   3.02484255454785     -1.57443380054462      5.31192960000898
  C   2.08380423362216     -1.41906767677529      4.38370471521777
  C   2.06733178829624      1.32451268446817     -4.34314754987570
  N   2.97420206486967      1.45353679000844     -5.30819127130646
  C   3.29773029905984      0.36354039075852     -6.00150080990417
  C   2.73729930271933     -0.88039402836863     -5.75938541457541
  C   1.80530455034002     -1.00212129429565     -4.74327898802756
  H   -3.19079827441168     -0.76816350683100     -5.50761272902006
  H   -4.97180908482224     -0.20385085635969     -4.08233720644189
  H   -4.84555875232292      0.57246526130916     -1.88913541171859
  H   -3.05418612476433      0.72417828196054     -0.50073531081317
  H   -0.92029745356793     -0.59992085291470     -5.07859168591010
  H   -4.77665629305116     -0.28719940811438      2.18247611720981
  H   -4.72403936143973      0.58638576911438      4.33827046419624
  H   -2.83436020020903      1.10921323230233      5.63365617917709
  H   -0.60157898984917      0.77095570455910      5.08367835035837
  H   -3.08686993036672     -0.60118437715161      0.69673629812043
  H   2.27775858618530      0.58384736499669     -0.20732677644873
  H   2.70165896773165      0.70371609251426     -1.83590862714682
  H   1.90934954198752     -1.47636752895785      0.23184964144933
  H   2.58045278462594     -1.26070495057435      1.75199299222190
  H   1.90055688665131      1.93606718081868      4.16023071831105
  H   3.65152607697951      1.66684322446726      5.92131692788655
  H   4.32367825789209     -0.62469250763652      6.59552998039493
  H   1.65134712431464     -2.33005528113310      3.97791860062461
  H   1.80998601067725      2.22985462216169     -3.79993095954434
  H   4.03764160961265      0.49138769475994     -6.78536694442793
  H   3.03250559169408     -1.73643561809252     -6.35271033642868
  H   1.35751324170541     -1.96326809541272     -4.51698040043174
