# Supplementary material for: Solvent-Directed Social Chiral Self-Sorting in Pd2L4 Coordination Cages
Source: J Am Chem Soc. 2024 Nov 17;146(47):32748–56. doi: 10.1021/jacs.4c12525 (PMC11626499; doi:10.1021/jacs.4c12525)
Supplement: Supplementary file 2 — ja4c12525_si_002.zip [file ja4c12525_si_002.zip › raw_xyzfiles_All/BAAZU-1/ligand/ts1.xyz]

38
Coordinates from ORCA-job calc
  C   2.90538065472693     -1.31005920234758     -3.66011655334776
  C   2.21476355204936     -0.14469205223689     -3.99799629116902
  C   1.16091157953267      0.43798682336778     -3.32618385174894
  C   0.60760984268868      0.13321672232152     -2.07634359351592
  C   0.94334515332799     -0.84122615598211     -1.15297059542036
  C   1.74959837734415     -2.03687103959523     -1.54737242071974
  C   2.65116727695331     -2.16470452285006     -2.60937288851899
  C   0.36753398160840     -1.10533644738907      0.12946156950133
  C   0.56457115399474     -2.51280836834241      0.32397319579263
  C   1.46172132354797     -3.02502837312497     -0.63673533513255
  C   -1.23852173411549      3.33096421987358     -0.13770636420999
  C   -2.31666950834021      3.91169689528571      0.49735524950731
  C   -3.00867591896606      3.44407397987602      1.61494960273015
  C   -2.73035288293414      2.32132801210486      2.36581191260960
  C   -1.79866255102205      1.30457779976896      2.14485039613236
  C   -0.96876668899879      1.05223965789484      0.92728538394303
  C   -0.65123255285429      2.07417156017024      0.05110425063677
  C   -1.47962615949140      0.31947943986004      3.05299987319201
  C   -0.54047513200853     -0.54209334104559      2.46140388229352
  C   -0.34465515045078     -0.22736822341578      1.08377574476817
  N   -0.09845442616050     -3.35124941810908      1.16879694381131
  N   0.10682149674680     -1.50984931781129      3.19563969743956
  H   3.68707724771293     -1.61821625796036     -4.34662033088841
  H   2.51430481862379      0.33463553051337     -4.92446877110909
  H   0.69796334308191      1.28452765465841     -3.82337348991600
  H   -0.24077449709342      0.74972043957779     -1.82757928790834
  H   3.22582347243174     -3.08733978634987     -2.59813340879198
  H   -0.78277660090585      3.92272168701477     -0.92501684869067
  H   -2.63844830964141      4.87230056420236      0.10800727926489
  H   -3.81167469021846      4.07559610333468      1.97990316594946
  H   -3.30944671530467      2.20483326578507      3.27832523263976
  H   0.21275673128378      1.91098575540210     -0.57326995636284
  H   -0.44058076297554     -2.98974419964179      2.04713280064984
  H   0.26559869220524     -4.28863045810688      1.22412488679049
  H   0.03420691198350     -1.39373714942004      4.19382990627402
  H   1.04656926504714     -1.73446374824315      2.90616314573684
  H   -1.84062277724648      0.24276222053569      4.06953155463358
  H   1.82269218383705     -4.04440026957564     -0.66116568684604
