# Supplementary material for: Solvent-Directed Social Chiral Self-Sorting in Pd2L4 Coordination Cages
Source: J Am Chem Soc. 2024 Nov 17;146(47):32748–56. doi: 10.1021/jacs.4c12525 (PMC11626499; doi:10.1021/jacs.4c12525)
Supplement: Supplementary file 2 — ja4c12525_si_002.zip [file ja4c12525_si_002.zip › raw_xyzfiles_All/BAAZU-1/ligand/ts2.xyz]

38
Coordinates from ORCA-job calc
  C   2.11439868314666     -3.43095926842787     -3.22733634487403
  C   0.82695296933531     -3.32549427818323     -3.75559473156640
  C   -0.16868330606449     -2.43783207705149     -3.40036732849314
  C   -0.22030086782127     -1.51648063746090     -2.34822543658681
  C   0.71356657087015     -1.22256692386393     -1.37020732592690
  C   2.15043436983429     -1.60028524674866     -1.50765692474265
  C   2.70480010252907     -2.62973517275629     -2.27189975903179
  C   0.61041436943491     -0.25566240668754     -0.32112983641257
  C   1.96055421350623      0.16269429693192     -0.09813363593185
  C   2.86260572101191     -0.72124767418690     -0.72425136539856
  C   0.17078915441914      2.43327642984059      3.39985799706637
  C   -0.82137144958558      3.32746412221076      3.75123422110152
  C   -2.10741504435497      3.43681004633573      3.22235740042850
  C   -2.70147299399693      2.63402066269278      2.26940730132871
  C   -2.15074830005840      1.60162999038225      1.50798789652062
  C   -0.71481962594304      1.22043415127150      1.36987676327883
  C   0.21916316133506      1.51016440417303      2.35016033513169
  C   -2.86536417138316      0.72254183228628      0.72559920859036
  C   -1.96570076692157     -0.16301751510958      0.10013961331680
  C   -0.61401251630064      0.25301224143219      0.32218485824192
  N   2.42302944890579      1.27940824364815      0.53994500333208
  N   -2.42951718543407     -1.27994585067115     -0.53751405274485
  H   2.75222131447648     -4.18742977513536     -3.67259628813462
  H   0.59322211889633     -3.99990857772385     -4.57325787652775
  H   -1.06482795914878     -2.46978137980949     -4.01206414335260
  H   -1.13734707737614     -0.94687222865051     -2.31663931292942
  H   3.76303527849876     -2.80212884879932     -2.09365441907532
  H   1.06575374472500      2.46191699209320      4.01342497561139
  H   -0.58469960058716      4.00338447987109      4.56681619241001
  H   -2.74241939450054      4.19730476302713      3.66477302980734
  H   -3.75938476394316      2.80918265653527      2.09196835682583
  H   1.13273255973153      0.93470609037932      2.32067194385894
  H   1.79785708598258      2.06115635094854      0.63447051620939
  H   3.36500033781948      1.54499879775010      0.30429568989867
  H   -1.80479173635595     -2.06256491249924     -0.62845736468456
  H   -3.37073822495169     -1.54535163767425     -0.29833876615032
  H   -3.94257961046411      0.66119682799676      0.65016359293217
  H   3.93966339073296     -0.65803896836701     -0.64800998332701
