# Supplementary material for: Solvent-Directed Social Chiral Self-Sorting in Pd2L4 Coordination Cages
Source: J Am Chem Soc. 2024 Nov 17;146(47):32748–56. doi: 10.1021/jacs.4c12525 (PMC11626499; doi:10.1021/jacs.4c12525)
Supplement: Supplementary file 2 — ja4c12525_si_002.zip [file ja4c12525_si_002.zip › raw_xyzfiles_All/BAAZU-1/model-cage/r.xyz]

121
Coordinates from ORCA-job calc
  C   -2.31242038413573     -0.52071446019160      0.13772721765684
  C   -3.09477606811546     -1.27860227294187      1.00990673237138
  C   -2.58429523833723     -2.46642644689493      1.51175162704359
  N   -1.34021596347925     -2.89675559470184      1.16571650057898
  C   -0.59110762281791     -2.17278941818155      0.33290009427852
  C   -1.04520510298981     -0.97210081092785     -0.20637133945402
  H   -2.69880499388559      0.41743971754212     -0.26598920400557
  H   -4.09181197838365     -0.94199535926640      1.29617597150930
  C   -3.31958656922690     -3.35109377813064      2.45060102135543
  H   0.39950359786147     -2.56493791430013      0.09310778983691
  H   -0.40117224039289     -0.40788345185317     -0.88205769099808
  C   -4.59383466046572     -3.15696922281345      2.97456420498079
  C   -5.10076958096001     -4.11646252026646      3.85145610480795
  C   -4.34555160751922     -5.23414725988667      4.20263546640331
  C   -3.07204710471745     -5.36901703383842      3.66074085091630
  N   -2.62587557409494     -4.44198750576252      2.80442221137965
  C   -2.09759622647988     -6.45625486859382      3.91965072250423
  C   -2.31840738182300     -7.48656811390610      4.82109283391078
  C   -1.32588234730590     -8.44768378508608      5.00655617306134
  C   -0.15233585624400     -8.36140875338017      4.26928144583297
  C   0.00113232653148     -7.30683752730603      3.37538468408890
  N   -0.93960390130188     -6.37534333055902      3.21381549280225
  H   -5.18622611322937     -2.28160416526877      2.70676477807764
  H   -6.10180444623612     -3.98993114055979      4.26900132924409
  H   -4.74329254261854     -5.98594910539904      4.88393832314448
  H   -3.25326903654386     -7.53371195045342      5.38102724612018
  H   -1.47610148037381     -9.25772321907810      5.72378860519909
  H   0.64804557631152     -9.09404116129076      4.37998703820765
  H   0.90599651143497     -7.20817593329212      2.77144748691136
  Pd  -0.84015727693977     -4.67429816691263      2.06013661535025
  H   -1.64882950851402      0.91260966897064      8.90789212216460
  H   0.49815190561095      0.04563751243546      9.89809871358831
  C   -1.48361390218403     -0.15874981943560      9.03858174298810
  C   -0.29836953236471     -0.63118516280266      9.58642342030049
  H   -3.40328924147589     -0.72331926602486      8.21167494990503
  C   -2.46611561433200     -1.06978210214590      8.64901120055916
  C   -0.12890345978728     -2.00474142818597      9.73449369895293
  H   0.79160891290385     -2.41655390546524     10.15296348477036
  H   -4.85934594126767     -2.31573777208160      7.68846379058588
  C   -2.23306666964163     -2.42589952385060      8.82399388027416
  N   -1.07190063702660     -2.87301276986549      9.37112687949225
  C   -4.46020221779098     -3.31279692188774      7.87683510678168
  C   -3.19475218370558     -3.48532541706770      8.42992355628606
  H   -6.20750433806895     -4.33949655560974      7.14748155715350
  C   -5.20861501354037     -4.44947885603016      7.57478866914167
  N   -2.74133752428873     -4.72511479756288      8.64940075765614
  C   -4.69639921142051     -5.72723384300467      7.80290659440044
  Pd  -0.95948463550152     -4.92121925571065      9.40848165490665
  C   -3.42111687527957     -5.83821730739067      8.34757570131434
  H   -5.28392615571268     -6.61219064936411      7.55609926789629
  C   -2.67532593774609     -7.08534213519474      8.65305931825294
  N   -1.43297849806673     -6.90173115366214      9.17693232132005
  H   -4.17121977229637     -8.49637233131080      8.00748154225673
  C   -3.17459270904295     -8.35978631953857      8.42874835966668
  C   -0.67276840606953     -7.95524097822869      9.47908150813689
  H   0.31383145034603     -7.74712179835312      9.89835328690947
  C   -2.38053606239889     -9.46329042225620      8.74425974450827
  C   -1.11305518632203     -9.26029987934877      9.27411524886347
  H   -2.75762457179551    -10.47356578379038      8.57258137331770
  H   -0.46058419165210    -10.09482166132020      9.53380916870470
  C   7.07556054030756     -7.62773607574462      9.80101057116136
  C   8.05551605408966     -7.86363969868625      8.84332742030625
  C   8.14207015206497     -7.36613452677409      7.53485572844588
  C   7.28691038881354     -6.49223115327935      6.87826661848548
  C   6.13414989501522     -5.84782767656288      7.35248596549080
  C   5.50242372080641     -5.98892509834322      8.69597677818950
  C   5.93767771331437     -6.81233851505682      9.72987004878557
  C   5.33983746083447     -4.97480585296656      6.60080890748329
  C   4.26096652922713     -4.53957088791804      7.42815265352752
  C   4.33518850537193     -5.18437588607356      8.69080863898575
  C   8.26209552047409     -2.50829504282644      4.10137480631007
  C   8.21850225450612     -2.11003481314863      2.75786290292742
  C   7.25552522561719     -2.39006333413960      1.79348660095025
  C   6.08753780161969     -3.15594213736541      1.90051232753755
  C   5.59318702020025     -3.86229211983566      2.99289697521376
  C   6.18788379710602     -3.92000422984911      4.35989145118021
  C   7.36237021974522     -3.29754397184663      4.80562267808784
  C   4.39489116272940     -4.61481323183200      3.03104940367730
  C   4.25067949849052     -5.13189976583226      4.34325830215669
  C   5.33761524572610     -4.69599544047128      5.15703917790319
  C   3.29097948202202     -5.09582816996547      9.72081745689466
  N   3.35821766764627     -3.61470925177485      7.02559515725308
  N   3.28140573375281     -5.97586485547015      4.79142085270149
  C   3.41365845582629     -4.83681712213375      1.95704731594068
  C   3.72460709049703     -5.30497886941896      0.67163669866657
  C   2.70289829934104     -5.54694217935677     -0.24258985122464
  C   1.38169982786134     -5.35228294929560      0.13979273078984
  N   1.07886695432205     -4.89940883369112      1.36590217838500
  C   2.06035400616090     -4.62383834304047      2.23630225643778
  C   1.95021022569783     -5.18843235381451      9.32617423153252
  N   0.92874276698128     -5.07650564850714     10.18495604988404
  C   1.16557830463789     -4.93220989557302     11.49854603520538
  C   2.46366888518836     -4.85834759778089     11.98419043627886
  C   3.53056057623405     -4.91448422420064     11.09186676465194
  H   7.20269765285733     -8.15972445706956     10.74880383896826
  H   8.85636217972623     -8.54657760197584      9.14351830848443
  H   8.99583923970367     -7.72008842613712      6.94896474052070
  H   7.54587010367043     -6.25547686972159      5.84012089395261
  H   5.30636717855454     -6.83167801317007     10.62368252787522
  H   9.11923994745931     -2.14317490263530      4.67533227428281
  H   9.05026519696683     -1.48046953329119      2.42649239957019
  H   7.42723554129002     -1.94322003689800      0.80950549187486
  H   5.47814112799504     -3.19800790689532      0.99145016850298
  H   7.59661245208222     -3.46921778453748      5.86238107109070
  H   3.39545683835128     -3.31744014064031      6.05753890194283
  H   2.44876937556297     -3.51744728358443      7.46048463763082
  H   3.26352104562520     -6.16369109406833      5.78712530973323
  H   2.36027740992962     -5.95020595861646      4.37756817074728
  H   4.76331216334753     -5.50491897235282      0.39696281153607
  H   2.92201302524421     -5.91554345847325     -1.24590002334495
  H   0.54760164998156     -5.56349051499094     -0.53328306161159
  H   1.74026116886427     -4.23084167310374      3.20545181356686
  H   1.67729154309401     -5.34745212393543      8.27887873807259
  H   0.29524638748076     -4.85989304426991     12.15471755078812
  H   2.63087251808596     -4.72941066231827     13.05458706751405
  H   4.55295404788377     -4.80234728279963     11.46030142660415
  F   0.50132628525774     -5.66291346297031      6.12515011326558
  B   -0.01995448953726     -4.36868508027999      5.96366161660328
  F   0.46174189150995     -3.53755924232088      6.99973707408307
  F   -1.42196628764958     -4.40670147832941      6.00791691338508
  F   0.39675683934273     -3.83707805344823      4.72520399998007
