# Supplementary material for: Solvent-Directed Social Chiral Self-Sorting in Pd2L4 Coordination Cages
Source: J Am Chem Soc. 2024 Nov 17;146(47):32748–56. doi: 10.1021/jacs.4c12525 (PMC11626499; doi:10.1021/jacs.4c12525)
Supplement: Supplementary file 2 — ja4c12525_si_002.zip [file ja4c12525_si_002.zip › raw_xyzfiles_All/BAAZU-1/model-cage/s.xyz]

121
Coordinates from ORCA-job calc
  C   -1.63720265915931     -0.57274021898617      2.32577650015760
  C   -2.61683522673877     -1.47076810873781      2.75091171237153
  C   -2.37455148330345     -2.83202215324508      2.64157397348127
  N   -1.20668989889368     -3.29714828007979      2.12429028045466
  C   -0.26705148079357     -2.44076973143440      1.72527562764258
  C   -0.44590764744729     -1.06280389038253      1.80743451872945
  H   -1.80947378907185      0.50245314353677      2.40637318094109
  H   -3.55844056011425     -1.11011503436237      3.16650611214871
  C   -3.33086908895144     -3.87686816701839      3.08426566837042
  H   0.65814894789953     -2.86635663352331      1.33155691848651
  H   0.34845543034244     -0.39622023481694      1.46940617423882
  C   -4.59951204732794     -3.68600376407094      3.62347273710209
  C   -5.33751030053799     -4.81158895329111      3.98752753284288
  C   -4.81038200144646     -6.09473173863970      3.83776914007159
  C   -3.53273262481083     -6.22335389862691      3.30186931162676
  N   -2.86570986180961     -5.12271038813037      2.93346056823661
  C   -2.77000589388291     -7.47746373793613      3.07892526089905
  C   -3.24470530079619     -8.73972030390327      3.40301504381197
  C   -2.43498263051765     -9.85033833175015      3.16097943718286
  C   -1.17795986006119     -9.66645061235064      2.60014956173659
  C   -0.76111381353946     -8.37294799773239      2.29739188746873
  N   -1.53481462319726     -7.31227752131805      2.53240181708621
  H   -5.01014769780801     -2.68452234240666      3.75529155026153
  H   -6.33861623755765     -4.68754372760660      4.40579507025304
  H   -5.38767346507530     -6.96963251241743      4.13817622086504
  H   -4.23414698399960     -8.86106704115677      3.84516964111568
  H   -2.79122693480834    -10.85102139093396      3.41402915162770
  H   -0.51444782921992    -10.50689596764397      2.39263413349738
  H   0.21851482771891     -8.18130525626673      1.85465999118136
  Pd  -1.07897990626472     -5.34374108630417      2.19037720897039
  H   -2.84961338578576      0.77121525311037     11.74863702841049
  H   -0.57938340782840     -0.04666136533486     12.46429915551876
  C   -2.46012082468137     -0.18457466983102     11.39204686104721
  C   -1.20790589220518     -0.63169279868024     11.79172138123396
  H   -4.20881640982160     -0.63580218947612     10.20019293661386
  C   -3.22361087900959     -0.96999454683192     10.52737756049339
  C   -0.74895651808726     -1.85607924009615     11.31380316653214
  H   0.22979494193356     -2.24709137551202     11.59945041679792
  H   -5.26291509962768     -2.01900283233101      8.78715122130622
  C   -2.70986907907792     -2.18118740527424     10.08825465685432
  N   -1.47983361833727     -2.60605950130038     10.48794567276718
  C   -4.67439608395541     -2.91416184914268      8.58437082300752
  C   -3.42455308066783     -3.10062360904660      9.16610548435357
  H   -6.14172266908571     -3.78416830523087      7.26762136033188
  C   -5.16109999242064     -3.90611542266697      7.73228055836210
  N   -2.73555272209495     -4.21747105598341      8.89133827566977
  C   -4.41131234908037     -5.05000240316416      7.46405290872664
  Pd  -0.97457561482675     -4.42724294353084      9.69677078615945
  C   -3.16359273777098     -5.17974256188932      8.06465970195485
  H   -4.79276430070361     -5.82495786290942      6.79965085377925
  C   -2.19686023435242     -6.29216567083869      7.89789461709305
  N   -1.06077799245613     -6.18627377816644      8.63415306296401
  H   -3.31127514190924     -7.42657612744143      6.44745893150939
  C   -2.39849847911655     -7.36375873159953      7.04107965692186
  C   -0.12387104017434     -7.13272937441354      8.54750108882092
  H   0.76444652291395     -7.01001505473406      9.17109245374627
  C   -1.41176016421406     -8.34159664866776      6.93507530119060
  C   -0.26030415255569     -8.22911392208835      7.70355567614101
  H   -1.54561988432557     -9.18198997877863      6.25041408840081
  H   0.53830967072260     -8.97015440996320      7.65206097881507
  C   7.31555078339237     -2.62457736394443      9.76736719076534
  C   8.28743805360885     -2.49111195099507      8.78076597008642
  C   8.27134882932320     -2.95811975192180      7.45926526646782
  C   7.28891367370055     -3.69188347826964      6.80685519778038
  C   6.06618189545671     -4.17341042654643      7.29490175769985
  C   5.49498467812492     -3.97597647478688      8.65781385784183
  C   6.07365236613315     -3.26957270729589      9.70808979963680
  C   5.13502282726777     -4.90810860176399      6.54861451447131
  C   4.01447394661250     -5.17598496730866      7.38804222075254
  C   4.22517599137112     -4.60142610083638      8.66780914753339
  C   7.81010200061384     -7.94104364270306      4.49607927978015
  C   7.73494707954817     -8.53555389245707      3.22925729709106
  C   6.80361984108356     -8.31884032008000      2.21846972609473
  C   5.71736484275804     -7.43577763271761      2.18525579968813
  C   5.29975801181095     -6.51020357018984      3.13787613000541
  C   5.89841827391205     -6.29274221928124      4.48601573200179
  C   6.99213368257158     -6.96447448639931      5.05010871086741
  C   4.18300769612160     -5.64608849695612      3.03770822166308
  C   4.10819999307826     -4.89318492044519      4.23941472693447
  C   5.13493372313587     -5.31313937922476      5.13548943788578
  C   3.25875954874834     -4.70625597116163      9.77133448129673
  N   2.95419313004296     -5.94394651114486      7.00305659007336
  N   3.24586310360092     -3.88632149014324      4.52179166724406
  C   3.17100638634559     -5.59093319013002      1.97226849994879
  C   3.44960042096282     -5.49216866005664      0.60074516100512
  C   2.40531636754653     -5.45322482051132     -0.31950370057331
  C   1.09434656020275     -5.46655813628736      0.13653650608697
  N   0.82186778413791     -5.53840026286264      1.44921159636635
  C   1.82011894943805     -5.63049297362781      2.33706577631598
  C   1.91353853598883     -4.42794575675726      9.51508277833978
  N   0.93751128539522     -4.63345136156519     10.41145240509712
  C   1.24243057638663     -5.05753838282669     11.64638646961890
  C   2.56127528348423     -5.29989676526004     12.01091712161674
  C   3.57233699632289     -5.14569648466412     11.06723264897100
  H   7.54624107035216     -2.15034663929338     10.72606635860900
  H   9.18198443289014     -1.93160059917911      9.07193713526724
  H   9.14988510718804     -2.70657952212785      6.85737714871116
  H   7.49169870686271     -3.93882155853511      5.75846598562467
  H   5.47536130789025     -3.20212184713400     10.62281495063053
  H   8.61888412177365     -8.29849690990469      5.14067398634698
  H   8.50040095271136     -9.28768779857009      3.01399597298733
  H   6.92919159666047     -8.93152151569480      1.32057233989592
  H   5.11383011531849     -7.48471425736524      1.27335365107200
  H   7.23421400363900     -6.66389486198111      6.07570307621477
  H   2.91361669042457     -6.19926944563801      6.02269762082329
  H   2.03693338537612     -5.73475985010050      7.37517212028194
  H   2.34963920030662     -3.80755215516385      4.05633477024549
  H   3.25512179951324     -3.51532547697207      5.46466563183812
  H   4.48400782173459     -5.43157774076566      0.25365287862094
  H   2.60083911099861     -5.38609147877599     -1.39076505662941
  H   0.24237542367762     -5.40487884404793     -0.54439633523685
  H   1.52033428206034     -5.73046819040472      3.38403339476610
  H   1.59408761900921     -4.04834602690945      8.54087611795705
  H   0.41248109398411     -5.21047202802212     12.34002011731473
  H   2.78447572831540     -5.64246045151479     13.02251798147591
  H   4.60433658583451     -5.39358223569982     11.32756383998522
  F   0.32278562130757     -5.97324737539465      5.36600182803049
  F   -1.53885353079138     -4.63215324256164      5.55016606932675
  B   -0.13668418875910     -4.65846728791832      5.56093768929821
  F   0.35476176245701     -3.83060788402348      4.53022467087510
  F   0.33796832081123     -4.17894736182715      6.80085547082538
