# Supplementary material for: Solvent-Directed Social Chiral Self-Sorting in Pd2L4 Coordination Cages
Source: J Am Chem Soc. 2024 Nov 17;146(47):32748–56. doi: 10.1021/jacs.4c12525 (PMC11626499; doi:10.1021/jacs.4c12525)
Supplement: Supplementary file 2 — ja4c12525_si_002.zip [file ja4c12525_si_002.zip › raw_xyzfiles_All/BAAZU-1/model-cage/ts.xyz]

121
Coordinates from ORCA-job calc
  C   -0.81903173235836      2.81139400332271     -8.62023794084562
  C   -2.04137324411886      3.01760063408105     -7.97930161398634
  C   -2.34367248190757      2.26856007653816     -6.85311729949226
  N   -1.47402861172860      1.34122286018595     -6.36895174965021
  C   -0.30460832736108      1.14513373655975     -6.98032919618624
  C   0.06193143870701      1.86490065800164     -8.11478355291919
  H   -0.56320731841461      3.39283690862015     -9.50941633903757
  H   -2.74848064636993      3.75929351292019     -8.35495251289208
  C   -3.61184298152400      2.40792327490573     -6.09202266335172
  H   0.36038321660742      0.39160633204321     -6.55058567764791
  H   1.02985388312425      1.67743005992271     -8.58313141509749
  C   -4.68997909746678      3.22887186238894     -6.40361599753654
  C   -5.80682887339194      3.19801505421393     -5.56832843999894
  C   -5.84293975425944      2.36355337790650     -4.45133834227841
  C   -4.73347138661731      1.56573442163678     -4.18801737874385
  N   -3.67381269618051      1.62522519519714     -5.00596503238060
  C   -4.55763366371103      0.61392455538546     -3.06161353438619
  C   -5.50496054974616      0.41836750706079     -2.07034830388424
  C   -5.21801631663305     -0.46625574837691     -1.02815629893794
  C   -3.99208812310648     -1.11301270409512     -1.00142802924690
  C   -3.09297134163333     -0.88875987624207     -2.04385638007064
  N   -3.37255621607273     -0.05874291432392     -3.04855803707816
  H   -4.66909475645135      3.87170003597421     -7.28525930027688
  H   -6.66607633199494      3.83330027568503     -5.79591056737064
  H   -6.72345158847760      2.33559416176251     -3.80723257765655
  H   -6.45454621085754      0.95520516814265     -2.10086854772603
  H   -5.95485893912103     -0.63237440817821     -0.23836033794256
  H   -3.70356568790513     -1.77580500945523     -0.18418448312885
  H   -2.12188229761648     -1.38891206347844     -2.05736524708386
  Pd  -2.18046807812366      0.41251369569897     -4.66675396755140
  H   -4.99287165730254      2.78073296676575      0.51799332027087
  H   -2.72304363959498      3.68594375388124      1.14052292529853
  C   -4.40280595291058      2.32246537477000      1.31583244655290
  C   -3.15482141934493      2.82545013714847      1.65437962268697
  H   -5.89085703209037      0.81570658148547      1.76943526000653
  C   -4.90566149501930      1.21970319963454      2.00907069202729
  C   -2.44178553601800      2.20968378313841      2.67949816651241
  H   -1.45815338157782      2.57619466014537      2.98557230097193
  H   -6.50319549661982     -0.96750949729143      2.94287420243386
  C   -4.13583482460733      0.64424959914055      3.00685086611266
  N   -2.91724089112461      1.15090147937531      3.33245553003006
  C   -5.74561996764522     -1.25622871527241      3.67299492130314
  C   -4.55722115402090     -0.54305871978691      3.79378995559475
  H   -6.87199541645250     -2.92972991442701      4.42792864109569
  C   -5.94563866622205     -2.35604347809384      4.50734006896832
  N   -3.65433003071450     -0.92876021190208      4.70358726485365
  C   -4.97812366585167     -2.73522087265141      5.43821290784606
  Pd  -1.98198328371315      0.07282149240648      4.81587511761913
  C   -3.81024463716342     -1.98345160563879      5.51418615956665
  H   -5.13348177016919     -3.59898090953717      6.08671125440537
  C   -2.65094795641444     -2.21677823609756      6.41467474141223
  N   -1.61678208644869     -1.34526546731024      6.26642717904846
  H   -3.43858388324368     -3.93115704176231      7.44973877643005
  C   -2.59754702457562     -3.24240638316791      7.34574513217381
  C   -0.52595378845804     -1.47272484074755      7.02300403616173
  H   0.27474021076791     -0.74636580201546      6.85978070610633
  C   -1.45699056769365     -3.37528892251331      8.13956410688561
  C   -0.40740956227063     -2.48071109788116      7.97686369699684
  H   -1.39569783950994     -4.17760757111930      8.87896681657247
  H   0.50205823633870     -2.54876241195260      8.57673309916248
  C   6.44375677018237      1.16311806261386      4.25194387645896
  C   7.41742492503509      1.23958430089051      3.25194745580471
  C   7.22635069902188      1.19585253482957      1.87415525865636
  C   6.06663602961747      0.90814573794237      1.14414008892417
  C   4.76330751933750      0.64556222150434      1.57643253636486
  C   4.28681973832952      1.02457381775829      2.93873945389854
  C   5.06127977516469      1.12080228764280      4.10321043773542
  C   3.62343619752302      0.32846739806425      0.77400219316292
  C   2.50884830594094      0.87021304649782      1.50845556193867
  C   2.89955713650950      1.16123525224370      2.85459822088355
  C   6.96658554417849     -1.53208598077250     -1.91957813048582
  C   7.02959603859713     -1.64875557487693     -3.30551098106329
  C   5.98640590821324     -1.52788392970060     -4.22680362428626
  C   4.63230735059021     -1.34134979054500     -3.96392965527164
  C   3.97981731470743     -1.10774348039021     -2.74854810733944
  C   4.59878637019904     -0.74577990886879     -1.43817350701442
  C   5.90454633027050     -1.11592876730789     -1.10739468765764
  C   2.59449562370650     -1.10233193431376     -2.55192343155305
  C   2.35255260070404     -0.73845964935270     -1.20224254245206
  C   3.55580734628252     -0.31663042217318     -0.55480731391842
  C   1.95168517950760      1.51782677724342      3.92200625650035
  N   1.30372940965367      1.25355288127924      1.02356655184740
  N   1.11687326531260     -0.88101344263299     -0.62080186095855
  C   1.52800109596107     -1.45689299242318     -3.50318904423562
  C   1.55302893558907     -2.60801591978298     -4.30364540123251
  C   0.48323383232774     -2.89015512770862     -5.14770251989806
  C   -0.59864234186632     -2.02281552122389     -5.18235037193459
  N   -0.62611484005125     -0.91030141367322     -4.42833640452863
  C   0.40176198206132     -0.63233671706784     -3.61548163599198
  C   0.73470845247640      0.82778104182401      4.00573673692048
  N   -0.21088905086911      1.11634669238896      4.91014339987398
  C   0.00678141299238      2.07819198207320      5.82219000186967
  C   1.19754555263175      2.79101158617095      5.83784353433322
  C   2.16929312451780      2.52229097769108      4.87749170364891
  H   6.80819110262226      1.21414449110642      5.28313319407929
  H   8.44882449377180      1.37980224374452      3.59194595425137
  H   8.11972421582183      1.36985383958087      1.26518895088568
  H   6.21152824441829      0.91593307112053      0.06306591665614
  H   4.49052712468593      1.18811185303004      5.03655610766077
  H   7.89087204726335     -1.76539376350421     -1.38099795721346
  H   8.01093967445020     -1.90023404391681     -3.72144987354722
  H   6.25160250824125     -1.66733825076887     -5.27955224079360
  H   3.97441937962305     -1.40187730776778     -4.83906438230251
  H   6.14227231980015     -1.10661840556871     -0.04306335043768
  H   0.92486807477086      0.82614194239637      0.18255671747482
  H   0.60525759033710      1.57571996623275      1.68033136357906
  H   0.44455153020177     -1.45353296944405     -1.12264311412296
  H   1.10549178920310     -1.12535935497003      0.36686525103923
  H   2.40350282412933     -3.29320842221703     -4.24771747100228
  H   0.47577258857803     -3.78636125658451     -5.77104286767824
  H   -1.46242093417868     -2.20814897189200     -5.82666748486354
  H   0.32827909057131      0.29171850214917     -3.03359159723438
  H   0.49835187747497      0.02112489855122      3.30381891460898
  H   -0.79307371257310      2.27366712777975      6.54154807064410
  H   1.34958636575160      3.56920320916229      6.58840371236177
  H   3.09245921299348      3.10775964680693      4.85944301478651
  B   -1.47612865247655     -1.24713741920452      1.15407321233002
  F   -1.59962698290123      0.07409787887501      0.71286908548858
  F   -0.31746602524031     -1.37137720794071      1.96369321514065
  F   -2.61134309635964     -1.61934782430695      1.89793266435887
  F   -1.34480929095385     -2.11267447102146      0.04568779412854
