# Supplementary material for: Solvent-Directed Social Chiral Self-Sorting in Pd2L4 Coordination Cages
Source: J Am Chem Soc. 2024 Nov 17;146(47):32748–56. doi: 10.1021/jacs.4c12525 (PMC11626499; doi:10.1021/jacs.4c12525)
Supplement: Supplementary file 2 — ja4c12525_si_002.zip [file ja4c12525_si_002.zip › raw_xyzfiles_All/BAAZU-2 cage/BAAZU-2_cage_Cr(CO)6_DFT.xyz]

287
BAAZU-2_cage_Cr(CO)6_DFT
C      -5.378200    9.579400   -1.773900
C      -5.701200   10.160900   -0.549200
C      -5.853600    9.547900    0.698800
C      -5.733200    8.202100    1.032700
C      -5.452300    7.104100    0.212800
C      -5.192900    7.115200   -1.253500
C      -5.144900    8.235900   -2.082200
C      -5.350200    5.773700    0.652000
C      -5.029600    4.969400   -0.476700
C      -4.938700    5.781600   -1.638400
N      -4.836500    3.627000   -0.423000
C      -9.165000    5.934600    3.019600
C      -9.490200    5.497800    4.308000
C      -8.683200    4.845500    5.238200
C      -7.338000    4.478100    5.140200
C      -6.436500    4.684200    4.096200
C      -6.731900    5.308900    2.777400
C      -7.951500    5.840200    2.344700
C      -5.085600    4.277200    4.067500
C      -4.554200    4.624200    2.796600
C      -5.555500    5.259700    2.011100
N      -3.287800    4.388200    2.367800
C      -4.331200    3.615900    5.143000
C      -4.641900    5.284700   -2.990700
C      -5.473200    5.643900   -4.098900
C      -5.231700    5.187400   -5.369500
C      -4.135400    4.321300   -5.619100
C      -3.308700    3.944900   -4.526100
C      -3.574900    4.436400   -3.223100
C      -4.339800    4.143800    6.473100
C      -3.639200    3.556200    7.495300
C      -2.862600    2.393800    7.250600
C      -2.832400    1.866000    5.931400
C      -3.573000    2.486600    4.894000
C      -3.816400    3.803700   -6.900000
C      -2.733900    2.981200   -7.051200
N      -1.938400    2.639600   -5.994500
C      -2.211100    3.093100   -4.785200
C      -2.106600    1.727600    8.248200
C      -1.387300    0.610300    7.923800
N      -1.376100    0.106600    6.654100
C      -2.062700    0.703900    5.698000
H      -5.289400   10.271300   -2.616200
H      -5.841900   11.245500   -0.563400
H      -6.090700   10.218600    1.529500
H      -5.880100    7.957800    2.089700
H      -4.884300    8.041500   -3.126900
H      -4.861500    3.091100   -1.281000
H      -5.145400    3.139800    0.409400
H      -9.977900    6.406800    2.460900
H     -10.521600    5.681000    4.622900
H      -9.170500    4.576600    6.179700
H      -6.940600    3.949300    6.011800
H      -7.940300    6.239600    1.325400
H      -2.972400    4.879800    1.540400
H      -2.570900    4.168900    3.047600
H      -6.336200    6.287400   -3.916300
H      -5.885600    5.474200   -6.195200
H      -2.912700    4.145900   -2.404100
H      -4.909700    5.054300    6.669500
H      -3.661100    3.983200    8.499700
H      -3.547800    2.049200    3.893200
H      -4.426400    4.059300   -7.767300
H      -2.457300    2.566300   -8.021000
H      -1.549500    2.788200   -3.970400
H      -2.095100    2.099200    9.273500
H      -0.793400    0.072700    8.663700
H      -2.019800    0.265400    4.697700
C       5.639000   -7.233300   -5.742900
C       6.030000   -8.275100   -4.903100
C       6.166300   -8.273300   -3.511700
C       5.965000   -7.228400   -2.613500
C       5.598700   -5.901600   -2.859600
C       5.297600   -5.280600   -4.178000
C       5.304400   -5.915600   -5.420400
C       5.420100   -4.914300   -1.874300
C       5.011400   -3.719300   -2.528900
C       4.936800   -3.940200   -3.930000
N       4.731500   -2.553600   -1.891000
C       9.198000   -6.034000    0.300700
C       9.459200   -6.301900    1.648700
C       8.587200   -6.249700    2.734700
C       7.225100   -5.936100    2.761400
C       6.371100   -5.608900    1.708700
C       6.740100   -5.462200    0.273400
C       8.000800   -5.656500   -0.300600
C       5.000300   -5.295900    1.816100
C       4.527000   -4.959600    0.519300
C       5.583800   -5.077400   -0.425600
N       3.263600   -4.579300    0.204400
C       4.161500   -5.321400    3.022900
C       4.528800   -2.942300   -4.931100
C       5.342500   -2.695700   -6.081500
C       4.979500   -1.796100   -7.050600
C       3.769800   -1.065700   -6.924900
C       2.962200   -1.281900   -5.775000
C       3.356800   -2.222700   -4.789700
C       4.139200   -6.460600    3.888700
C       3.329300   -6.519200    4.995200
C       2.467200   -5.435000    5.306900
C       2.477100   -4.301000    4.451500
C       3.331800   -4.258500    3.323500
C       3.319800   -0.124800   -7.885400
C       2.142100    0.539900   -7.685000
N       1.373900    0.322200   -6.576400
C       1.758600   -0.548600   -5.662200
C       1.588800   -5.412300    6.420300
C       0.800200   -4.316300    6.644200
N       0.833100   -3.226600    5.820900
C       1.629400   -3.218400    4.769200
H       5.577600   -7.481500   -6.806300
H       6.244200   -9.226700   -5.398100
H       6.463500   -9.226000   -3.064300
H       6.116200   -7.474000   -1.557800
H       5.001600   -5.296400   -6.270100
H       4.682100   -1.698000   -2.428700
H       5.026700   -2.454600   -0.927500
H      10.054100   -6.124800   -0.373700
H      10.490700   -6.579700    1.883700
H       9.029500   -6.483400    3.707200
H       6.767400   -5.947800    3.755300
H       8.042700   -5.485300   -1.381200
H       2.998400   -4.554300   -0.772300
H       2.514400   -4.745700    0.863500
H       6.286400   -3.236200   -6.177500
H       5.618900   -1.627000   -7.919000
H       2.708500   -2.389800   -3.926300
H       4.773100   -7.315500    3.644000
H       3.328600   -7.404000    5.634500
H       3.336500   -3.363800    2.699000
H       3.907400    0.074200   -8.782400
H       1.766000    1.275200   -8.397100
H       1.109500   -0.687100   -4.793500
H       1.538800   -6.261500    7.102900
H       0.115500   -4.263300    7.491300
H       1.622600   -2.328100    4.136300
Pd     -0.284500   -1.568000    6.242500
Pd     -0.296200    1.461100   -6.294700
C       8.785400    5.789600   -2.816700
C       9.648800    5.834000   -1.723500
C       9.366300    5.607000   -0.372400
C       8.150800    5.286400    0.225200
C       6.889600    5.125300   -0.357500
C       6.537700    5.257100   -1.798200
C       7.412600    5.527800   -2.849700
C       5.713700    4.797700    0.338000
C       4.660100    4.707000   -0.612100
C       5.155800    4.997600   -1.911200
N       3.377900    4.390600   -0.293900
C       6.323600    8.013900    3.401700
C       6.189900    8.023900    4.793000
C       5.792600    6.991200    5.641900
C       5.444400    5.675300    5.328400
C       5.423900    5.036200    4.088400
C       5.725900    5.646600    2.765700
C       6.108700    6.965900    2.509600
C       5.052800    3.697300    3.849400
C       5.124000    3.467500    2.451000
C       5.536900    4.653400    1.787200
N       4.841300    2.291300    1.818800
C       4.643800    2.703000    4.854500
C       4.328100    5.040900   -3.125300
C       4.363800    6.165300   -4.009800
C       3.566300    6.241300   -5.124200
C       2.658600    5.191900   -5.425300
C       2.610400    4.073600   -4.550900
C       3.453500    4.011700   -3.415400
C       5.471100    2.425000    5.987200
C       5.107100    1.515300    6.947400
C       3.882300    0.808300    6.829800
C       3.058400    1.062300    5.699700
C       3.454200    2.012500    4.725200
C       1.788900    5.189600   -6.545700
C       0.949800    4.128700   -6.755000
N       0.924000    3.054900   -5.910600
C       1.714500    3.026600   -4.854900
C       3.429200   -0.142300    7.779400
C       2.232600   -0.776500    7.589000
N       1.448200   -0.519200    6.500500
C       1.837300    0.358700    5.595000
H       9.245000    5.984100   -3.789800
H      10.692000    6.068100   -1.954700
H      10.219000    5.682700    0.308100
H       8.175800    5.138400    1.309800
H       6.964400    5.534500   -3.847900
H       2.643000    4.595900   -0.959100
H       3.110100    4.447000    0.681600
H       6.631400    8.960600    2.949000
H       6.415100    8.976200    5.281900
H       5.739500    7.246600    6.703900
H       5.143100    5.060700    6.182300
H       6.262500    7.201800    1.451800
H       5.207200    2.189500    0.878400
H       4.876100    1.444400    2.374400
H       5.033300    6.995100   -3.773900
H       3.610300    7.114300   -5.778000
H       3.414900    3.129000   -2.776000
H       6.425100    2.948600    6.077200
H       5.757000    1.320700    7.802500
H       2.793300    2.214700    3.880400
H       1.784600    6.027000   -7.244600
H       0.269600    4.091800   -7.606600
H       1.663300    2.148900   -4.206200
H       4.028000   -0.372000    8.661600
H       1.853100   -1.515300    8.295600
H       1.176700    0.530200    4.741100
C      -9.078600   -4.393500   -5.148000
C      -9.912600   -4.989700   -4.203900
C      -9.597100   -5.445100   -2.919600
C      -8.369700   -5.430800   -2.263600
C      -7.124200   -4.983000   -2.716300
C      -6.808800   -4.380200   -4.040800
C      -7.710600   -4.116000   -5.071300
C      -5.935100   -5.011500   -1.968500
C      -4.906600   -4.444300   -2.770900
C      -5.433700   -4.063300   -4.033900
N      -3.620800   -4.292500   -2.363000
C      -6.515700   -9.264200   -0.632300
C      -6.390200   -9.881700    0.616500
C      -6.009000   -9.320200    1.833800
C      -5.674100   -7.996100    2.131700
C      -5.651800   -6.878500    1.297800
C      -5.933300   -6.853500   -0.164300
C      -6.304200   -7.931800   -0.974600
C      -5.294900   -5.566000    1.672400
C      -5.346400   -4.752600    0.509000
C      -5.743300   -5.535200   -0.611000
N      -5.058400   -3.428100    0.447700
C      -4.941800   -5.086800    3.017600
C      -4.654000   -3.452700   -5.121400
C      -4.718500   -3.977800   -6.451000
C      -3.996800   -3.436700   -7.484200
C      -3.141300   -2.328300   -7.252200
C      -3.054800   -1.805000   -5.933700
C      -3.818700   -2.376300   -4.884700
C      -5.785200   -5.371000    4.138100
C      -5.494100   -4.923800    5.401600
C      -4.330800   -4.143900    5.630900
C      -3.488200   -3.844900    4.526100
C      -3.807600   -4.325000    3.230700
C      -2.360000   -1.711600   -8.262000
C      -1.563800   -0.644300   -7.949400
N      -1.497600   -0.144200   -6.679700
C      -2.206100   -0.696300   -5.712900
C      -3.959800   -3.638200    6.902700
C      -2.815900   -2.899900    7.034200
N      -2.005400   -2.634300    5.966700
C      -2.324000   -3.080100    4.765900
H      -9.561500   -4.094100   -6.082400
H     -10.958600   -5.104500   -4.502500
H     -10.430900   -5.861200   -2.347100
H      -8.369600   -5.828700   -1.243700
H      -7.292300   -3.615600   -5.949800
H      -2.902100   -4.121000   -3.054500
H      -3.325500   -4.801400   -1.538700
H      -6.812000   -9.919500   -1.456300
H      -6.608500  -10.953300    0.637900
H      -5.959100  -10.013200    2.678400
H      -5.385400   -7.816300    3.171700
H      -6.449200   -7.681800   -2.030500
H      -5.342200   -2.920500   -0.381200
H      -5.023900   -2.890200    1.304000
H      -5.350300   -4.848500   -6.638200
H      -4.062700   -3.860400   -8.488100
H      -3.749100   -1.942500   -3.884400
H      -6.698000   -5.946400    3.971000
H      -6.158900   -5.151000    6.237100
H      -3.134800   -4.094400    2.401400
H      -2.390200   -2.081300   -9.287700
H      -0.950000   -0.145200   -8.699900
H      -2.120000   -0.262100   -4.713500
H      -4.579500   -3.835500    7.778200
H      -2.500200   -2.494500    7.996000
H      -1.647100   -2.838900    3.942700
Cr      1.510200    0.233800    0.181800
C       0.060700   -0.372600    1.262100
C       0.330600    0.983000   -1.116900
C       1.472100   -1.409900   -0.786400
C       2.719400   -0.489300    1.447400
C       1.493500    1.877600    1.136600
C       3.003300    0.813200   -0.836500
O       3.455700   -0.909200    2.215000
O      -0.782900   -0.739200    1.937800
O      -0.353600    1.432100   -1.912300
O       3.917700    1.137000   -1.440200
O       1.420800   -2.381700   -1.381300
O       1.455800    2.854200    1.727700
