# Supplementary material for: Solvent-Directed Social Chiral Self-Sorting in Pd2L4 Coordination Cages
Source: J Am Chem Soc. 2024 Nov 17;146(47):32748–56. doi: 10.1021/jacs.4c12525 (PMC11626499; doi:10.1021/jacs.4c12525)
Supplement: Supplementary file 2 — ja4c12525_si_002.zip [file ja4c12525_si_002.zip › raw_xyzfiles_All/BAAZU-2 cage/BAAZU-2_cage_DFT.xyz]

274
BAAZU-2_cage
C       8.588100    5.612600   -4.091100
C       9.417300    6.014900   -3.045900
C       9.105900    6.171200   -1.691100
C       7.888600    5.976900   -1.045100
C       6.650900    5.597400   -1.575300
C       6.335200    5.287300   -2.997200
C       7.229800    5.282700   -4.067100
C       5.471700    5.426800   -0.831100
C       4.449500    5.014200   -1.730600
C       4.970000    4.933900   -3.050300
N       3.175600    4.736400   -1.355500
C       5.939100    9.322200    1.358400
C       5.803800    9.663900    2.708000
C       5.448700    8.851100    3.782900
C       5.157500    7.484000    3.800700
C       5.164200    6.562600    2.753800
C       5.433600    6.849900    1.317700
C       5.765300    8.083600    0.747900
C       4.851600    5.189800    2.849400
C       4.919000    4.637400    1.542000
C       5.280500    5.647500    0.607500
N       4.670500    3.346200    1.207100
C       4.522000    4.432200    4.066900
C       4.192000    4.558800   -4.241500
C       4.216200    5.376100   -5.416100
C       3.492100    5.062400   -6.538000
C       2.674700    3.902200   -6.557500
C       2.630400    3.087000   -5.394300
C       3.395800    3.428100   -4.250300
C       5.359200    4.508600    5.225100
C       5.087400    3.802300    6.369200
C       3.952900    2.951400    6.429200
C       3.118000    2.856600    5.283300
C       3.415300    3.604500    4.115800
C       1.891400    3.508700   -7.672300
C       1.132900    2.372300   -7.604600
N       1.107800    1.590900   -6.484100
C       1.820700    1.928800   -5.426000
C       3.604300    2.181900    7.568200
C       2.490900    1.387400    7.538800
N       1.690100    1.313600    6.434200
C       1.985800    2.013600    5.354800
H       9.066400    5.539000   -5.071900
H      10.455500    6.224400   -3.319500
H       9.934900    6.479700   -1.048000
H       7.890600    6.145500    0.036600
H       6.814000    4.972900   -5.030600
H       2.452100    4.687700   -2.061100
H       2.877000    5.039800   -0.436700
H       6.209700   10.142700    0.687800
H       5.989300   10.714300    2.950400
H       5.383100    9.352700    4.752600
H       4.881500    7.084400    4.781200
H       5.910300    8.062000   -0.337000
H       4.965500    3.031300    0.291000
H       4.660300    2.641500    1.933200
H       4.818100    6.287100   -5.405300
H       3.526600    5.707000   -7.418400
H       3.359500    2.773700   -3.376200
H       6.250900    5.137500    5.183500
H       5.746500    3.876300    7.236200
H       2.747500    3.527200    3.254600
H       1.890300    4.105800   -8.585100
H       0.519000    2.039500   -8.442200
H       1.769500    1.271600   -4.554100
H       4.218600    2.218800    8.468700
H       2.193000    0.781000    8.394800
H       1.314300    1.923600    4.497000
C      -8.630500   -5.761100   -3.812700
C      -9.443600   -6.131800   -2.743400
C      -9.113100   -6.242300   -1.388700
C      -7.887800   -6.022500   -0.766300
C      -6.658900   -5.656800   -1.325800
C      -6.364200   -5.392500   -2.761300
C      -7.273400   -5.425900   -3.818300
C      -5.470400   -5.457800   -0.604000
C      -4.462000   -5.072400   -1.530800
C      -5.001300   -5.036000   -2.844900
N      -3.183200   -4.780600   -1.183600
C      -5.893900   -9.278100    1.723200
C      -5.740800   -9.572600    3.082000
C      -5.376200   -8.721800    4.123900
C      -5.090400   -7.353700    4.091200
C      -5.113400   -6.468900    3.013400
C      -5.399000   -6.806800    1.591400
C      -5.732700   -8.060500    1.068500
C      -4.805500   -5.092300    3.057400
C      -4.890900   -4.586100    1.732800
C      -5.259500   -5.629100    0.838400
N      -4.653500   -3.306000    1.350400
C      -4.467000   -4.291300    4.244300
C      -4.241400   -4.695800   -4.057900
C      -4.279600   -5.548100   -5.206900
C      -3.570000   -5.267900   -6.346800
C      -2.754200   -4.108200   -6.411600
C      -2.697400   -3.257300   -5.274700
C      -3.448000   -3.564300   -4.111400
C      -5.294600   -4.329900    5.411300
C      -5.015300   -3.584100    6.528100
C      -3.882400   -2.729500    6.549400
C      -3.057300   -2.671300    5.393800
C      -3.362800   -3.459100    4.255000
C      -1.983600   -3.749300   -7.546700
C      -1.224100   -2.611800   -7.522200
N      -1.187500   -1.795900   -6.426900
C      -1.889200   -2.100100   -5.351300
C      -3.525800   -1.922100    7.659200
C      -2.413300   -1.128400    7.594400
N      -1.621200   -1.090400    6.481700
C      -1.925900   -1.824800    5.427800
H      -9.122600   -5.721400   -4.788600
H     -10.484600   -6.353800   -2.995500
H      -9.932000   -6.532300   -0.724400
H      -7.874300   -6.155200    0.320300
H      -6.871600   -5.146600   -4.797000
H      -2.471000   -4.751600   -1.901700
H      -2.869500   -5.056200   -0.261200
H      -6.169200  -10.122100    1.084500
H      -5.919000  -10.614600    3.362900
H      -5.296700   -9.189200    5.109400
H      -4.804300   -6.919800    5.054000
H      -5.891100   -8.076700   -0.014700
H      -4.960800   -3.024300    0.427600
H      -4.638300   -2.576600    2.051500
H      -4.880100   -6.459000   -5.160900
H      -3.614500   -5.939200   -7.206500
H      -3.401400   -2.883800   -3.258000
H      -6.185700   -4.960900    5.398100
H      -5.667100   -3.629600    7.402500
H      -2.702200   -3.410100    3.386200
H      -1.992300   -4.374200   -8.440500
H      -0.619100   -2.305100   -8.375900
H      -1.828800   -1.415200   -4.501600
H      -4.132800   -1.929800    8.565300
H      -2.109900   -0.494300    8.428100
H      -1.262500   -1.761900    4.561400
Pd      0.035600    0.110000    6.461900
Pd     -0.038600   -0.104500   -6.464000
C       5.688400   -8.661800   -3.847600
C       6.083800   -9.463100   -2.778200
C       6.225400   -9.117700   -1.430200
C       6.019600   -7.885600   -0.816300
C       5.640500   -6.663000   -1.380600
C       5.342700   -6.384200   -2.812800
C       5.352300   -7.304900   -3.860300
C       5.457300   -5.466700   -0.667700
C       5.051000   -4.468500   -1.596500
C       4.984400   -5.022300   -2.903200
N       4.764700   -3.186600   -1.256400
C       9.325700   -5.863900    1.585000
C       9.647600   -5.697600    2.936000
C       8.817900   -5.323200    3.991300
C       7.449400   -5.038100    3.983400
C       6.543100   -5.071700    2.924000
C       6.852000   -5.371100    1.498200
C       8.095100   -5.709500    0.953300
C       5.167900   -4.763500    2.993300
C       4.634300   -4.862800    1.680400
C       5.658800   -5.240000    0.768400
N       3.346600   -4.629600    1.321600
C       4.391900   -4.413600    4.193300
C       4.615200   -4.275800   -4.116000
C       5.438800   -4.328800   -5.285100
C       5.130000   -3.634100   -6.426800
C       3.968900   -2.819000   -6.473200
C       3.147300   -2.746200   -5.315900
C       3.483200   -3.482000   -4.151000
C       4.456600   -5.229000    5.367600
C       3.734800   -4.939000    6.497300
C       2.879700   -3.806500    6.525700
C       2.796300   -2.992900    5.363500
C       3.559600   -3.309300    4.211000
C       3.580400   -2.065000   -7.609600
C       2.443200   -1.305900   -7.567000
N       1.655900   -1.252700   -6.451500
C       1.988700   -1.938500   -5.373900
C       2.096100   -3.439300    7.648800
C       1.300400   -2.328000    7.589900
N       1.237700   -1.546900    6.470500
C       1.950300   -1.861300    5.404600
H       5.626600   -9.164500   -4.817000
H       6.300400  -10.506700   -3.023900
H       6.530900   -9.929200   -0.763800
H       6.177700   -7.860100    0.266700
H       5.050700   -6.914100   -4.836800
H       4.719000   -2.481900   -1.981000
H       5.060300   -2.863000   -0.343600
H      10.156900   -6.144900    0.932100
H      10.695200   -5.872800    3.197300
H       9.305200   -5.234100    4.966400
H       7.034600   -4.742800    4.951900
H       8.089800   -5.878300   -0.128400
H       3.046700   -4.946600    0.407800
H       2.631300   -4.608900    2.037100
H       6.350100   -4.929500   -5.254300
H       5.779300   -3.690500   -7.302600
H       2.824300   -3.424100   -3.281500
H       5.088700   -6.119300    5.350100
H       3.800100   -5.581700    7.377300
H       3.492100   -2.657000    3.337300
H       4.181800   -2.086900   -8.519300
H       2.114300   -0.714100   -8.421800
H       1.326200   -1.866800   -4.507600
H       2.123800   -4.036800    8.560900
H       0.684600   -2.016700    8.434300
H       1.868800   -1.206100    4.533600
C      -5.745900    8.523900   -4.062600
C      -6.127500    9.361800   -3.016500
C      -6.250300    9.063300   -1.655500
C      -6.035000    7.853400   -1.002200
C      -5.662700    6.612000   -1.528800
C      -5.384000    6.283700   -2.954200
C      -5.408700    7.167500   -4.032700
C      -5.468700    5.441500   -0.776800
C      -5.072800    4.411900   -1.675700
C      -5.024500    4.919900   -3.001800
N      -4.781500    3.142400   -1.295600
C      -9.310700    5.916400    1.506300
C      -9.616500    5.797800    2.866000
C      -8.774300    5.460800    3.924000
C      -7.405900    5.175600    3.910000
C      -6.512300    5.172000    2.839300
C      -6.837800    5.421900    1.407700
C      -8.087500    5.740400    0.866000
C      -5.136100    4.866700    2.903400
C      -4.617700    4.920600    1.581700
C      -5.653100    5.265400    0.668800
N      -3.333900    4.675100    1.217200
C      -4.346400    4.556600    4.105400
C      -4.670000    4.132600   -4.193300
C      -5.511000    4.141600   -5.351300
C      -5.216000    3.408900   -6.472700
C      -4.052000    2.597300   -6.508200
C      -3.213300    2.568100   -5.361300
C      -3.535300    3.342500   -4.217800
C      -4.396600    5.410000    5.253200
C      -3.661600    5.156200    6.383300
C      -2.807000    4.024300    6.438700
C      -2.738300    3.173200    5.302700
C      -3.515000    3.452500    4.149700
C      -3.677200    1.805300   -7.623400
C      -2.536600    1.051800   -7.571000
N      -1.733400    1.040900   -6.465900
C      -2.052500    1.763100   -5.408400
C      -2.009700    3.693100    7.563800
C      -1.214800    2.580100    7.531300
N      -1.166700    1.763800    6.437000
C      -1.892300    2.043100    5.370200
H      -5.697600    8.992700   -5.049500
H      -6.348300   10.396200   -3.295400
H      -6.547300    9.897300   -1.013400
H      -6.177500    7.865800    0.083200
H      -5.119600    6.743700   -4.999200
H      -4.744800    2.413400   -1.996200
H      -5.064600    2.850100   -0.368400
H     -10.149600    6.174200    0.853700
H     -10.661100    5.982000    3.133300
H      -9.250000    5.406400    4.907400
H      -6.979100    4.915100    4.883300
H      -8.095000    5.871000   -0.221000
H      -3.043800    4.960100    0.289800
H      -2.611000    4.677600    1.925300
H      -6.425000    4.738500   -5.327300
H      -5.878500    3.431700   -7.340000
H      -2.863200    3.317500   -3.356900
H      -5.028800    6.299500    5.214300
H      -3.716200    5.827300    7.242500
H      -3.457600    2.772400    3.296800
H      -4.292300    1.793000   -8.524000
H      -2.217200    0.430400   -8.408300
H      -1.377800    1.722400   -4.549200
H      -2.025700    4.320400    8.455900
H      -0.587500    2.294900    8.376500
H      -1.821300    1.359200    4.520300
