# Supplementary material for: Solvent-Directed Social Chiral Self-Sorting in Pd2L4 Coordination Cages
Source: J Am Chem Soc. 2024 Nov 17;146(47):32748–56. doi: 10.1021/jacs.4c12525 (PMC11626499; doi:10.1021/jacs.4c12525)
Supplement: Supplementary file 2 — ja4c12525_si_002.zip [file ja4c12525_si_002.zip › raw_xyzfiles_All/BAAZU-2 cage/BAAZU-2_cage_Pt(CN)6_DFT.xyz]

287
BAAZU-2_cage_Pt(CN)6_DFT
C      -8.310500   -6.058200   -3.659200
C      -9.374800   -5.956300   -2.768200
C      -9.358300   -5.559900   -1.426400
C      -8.277000   -5.191700   -0.634500
C      -6.915500   -5.140900   -0.956200
C      -6.294400   -5.435600   -2.275700
C      -6.951000   -5.812800   -3.444600
C      -5.890400   -4.760400   -0.075100
C      -4.665300   -4.787100   -0.797800
C      -4.912800   -5.191900   -2.137600
N      -3.455500   -4.506200   -0.270300
C      -7.462700   -7.437100    3.169100
C      -7.534600   -7.288400    4.558200
C      -7.094800   -6.226500    5.342100
C      -6.495800   -5.025600    4.949200
C      -6.221700   -4.547600    3.670100
C      -6.444000   -5.264400    2.387500
C      -6.968600   -6.551200    2.219000
C      -5.598800   -3.320900    3.349000
C      -5.464300   -3.250300    1.938600
C      -5.973500   -4.441700    1.350600
N      -4.923000   -2.217900    1.244200
C      -5.052900   -2.340700    4.288600
C      -3.876600   -5.198000   -3.170600
C      -3.629100   -6.313600   -4.028700
C      -2.623000   -6.305200   -4.967100
C      -1.784400   -5.170500   -5.102600
C      -2.022400   -4.058100   -4.248500
C      -3.069600   -4.081900   -3.305200
C      -5.840200   -1.824000    5.363400
C      -5.329400   -0.945500    6.285400
C      -3.985500   -0.513200    6.179800
C      -3.199200   -0.992500    5.093400
C      -3.745500   -1.901600    4.160100
C      -0.724900   -5.053900   -6.040100
C      -0.009200   -3.890000   -6.122200
N      -0.277100   -2.817600   -5.314600
C      -1.225600   -2.905800   -4.400800
C      -3.372200    0.374300    7.098600
C      -2.066500    0.736400    6.926500
N      -1.320500    0.268500    5.878500
C      -1.859300   -0.554300    4.995700
H      -8.573600   -6.367200   -4.674900
H     -10.359000   -6.203800   -3.175900
H     -10.333700   -5.526700   -0.932800
H      -8.514400   -4.895800    0.392300
H      -6.312700   -5.937200   -4.325200
H      -2.616600   -4.556100   -0.827200
H      -3.349300   -4.175600    0.679600
H      -7.838400   -8.385800    2.775700
H      -7.974800   -8.128900    5.102300
H      -7.224200   -6.350900    6.421100
H      -6.200200   -4.370000    5.773700
H      -6.991900   -6.903500    1.183600
H      -5.028900   -2.192700    0.237600
H      -4.728200   -1.334800    1.700800
H      -4.251400   -7.204100   -3.914700
H      -2.456100   -7.175700   -5.605200
H      -3.261100   -3.188600   -2.706000
H      -6.884900   -2.133800    5.434400
H      -5.953500   -0.566400    7.097200
H      -3.112700   -2.278100    3.351600
H      -0.483900   -5.882500   -6.708200
H       0.804300   -3.765200   -6.838600
H      -1.405100   -2.038000   -3.760300
H      -3.937100    0.771700    7.943300
H      -1.567500    1.427000    7.607800
H      -1.232700   -0.889000    4.162700
C       8.474600    6.041500   -5.408200
C       9.393000    6.604100   -4.526300
C       9.260800    6.836400   -3.153600
C       8.172000    6.583900   -2.326900
C       6.913700    6.063900   -2.648000
C       6.438100    5.609700   -3.980700
C       7.175000    5.589300   -5.162700
C       5.872100    5.851500   -1.727300
C       4.780000    5.287200   -2.437300
C       5.120300    5.126600   -3.804400
N       3.592900    4.942300   -1.863700
C       6.378000    9.818000    0.377700
C       6.354100   10.166200    1.731600
C       6.136800    9.351100    2.839300
C       5.914600    7.972500    2.892400
C       5.883100    7.039800    1.858000
C       6.009100    7.323400    0.404300
C       6.211600    8.566100   -0.204100
C       5.644800    5.651600    1.987100
C       5.642100    5.092600    0.684900
C       5.855900    6.105600   -0.283500
N       5.447500    3.776500    0.381600
C       5.341800    4.891300    3.203800
C       4.249400    4.495300   -4.800200
C       4.023100    5.085800   -6.083400
C       3.208200    4.502600   -7.020800
C       2.551500    3.278600   -6.733700
C       2.753600    2.685500   -5.456300
C       3.599700    3.307100   -4.508400
C       6.144500    4.990600    4.383200
C       5.854600    4.284500    5.525000
C       4.730800    3.420300    5.564500
C       3.933800    3.296300    4.393200
C       4.256000    4.031100    3.229100
C       1.698300    2.606900   -7.644900
C       1.126000    1.416200   -7.290800
N       1.354100    0.840900   -6.072000
C       2.119400    1.450800   -5.185600
C       4.342000    2.671400    6.705600
C       3.208300    1.906900    6.663500
N       2.427800    1.833300    5.542400
C       2.783700    2.475000    4.444500
H       8.818900    5.931200   -6.440300
H      10.355100    6.886800   -4.962700
H      10.137000    7.266100   -2.660300
H       8.308400    6.827500   -1.268300
H       6.668200    5.155600   -6.030100
H       2.781400    4.830000   -2.457500
H       3.405800    5.314100   -0.940600
H       6.538300   10.644200   -0.320300
H       6.509500   11.226700    1.949100
H       6.132900    9.861400    3.806500
H       5.738900    7.573200    3.896000
H       6.244000    8.538700   -1.298100
H       5.698700    3.486700   -0.555600
H       5.607100    3.091500    1.108200
H       4.499100    6.043000   -6.305600
H       3.047800    4.981800   -7.988700
H       3.751700    2.826800   -3.539100
H       7.025500    5.635400    4.359300
H       6.490300    4.377800    6.408100
H       3.615200    3.933400    2.349800
H       1.496900    3.032400   -8.629300
H       0.459500    0.876100   -7.964500
H       2.252100    0.955700   -4.218400
H       4.934100    2.711800    7.621300
H       2.874800    1.325600    7.524600
H       2.139500    2.344400    3.568100
Pd      0.566000    0.994900    5.663900
Pd      0.565500   -0.995500   -5.663800
C      -7.097400    6.223900   -5.341100
C      -7.537600    7.285500   -4.557000
C      -7.465600    7.434000   -3.167900
C      -6.971100    6.548200   -2.218000
C      -6.446100    5.261600   -2.386600
C      -6.223700    4.545100   -3.669400
C      -6.498000    5.023100   -4.948400
C      -5.975200    4.438900   -1.349900
C      -5.465700    3.247800   -1.938100
C      -5.600400    3.318500   -3.348500
N      -4.924000    2.215400   -1.243900
C      -9.360400    5.555500    1.427200
C      -9.377000    5.951700    2.769100
C      -8.312800    6.053900    3.660100
C      -6.953200    5.808900    3.445500
C      -6.296500    5.432000    2.276600
C      -6.917500    5.137400    0.957000
C      -8.278900    5.187800    0.635300
C      -4.914800    5.188800    2.138500
C      -4.667200    4.784300    0.798700
C      -5.892200    4.757400    0.075900
N      -3.457200    4.503900    0.271100
C      -3.878600    5.195300    3.171500
C      -5.054300    2.338500   -4.288100
C      -5.841600    1.821500   -5.362900
C      -5.330700    0.943000   -6.284800
C      -3.986700    0.511000   -6.179300
C      -3.200300    0.990700   -5.093000
C      -3.746800    1.899800   -4.159800
C      -3.631400    6.311100    4.029300
C      -2.625200    6.303200    4.967700
C      -1.786200    5.168800    5.103100
C      -2.023900    4.056200    4.249300
C      -3.071300    4.079500    3.306200
C      -3.373300   -0.376600   -7.097800
C      -2.067400   -0.738400   -6.925800
N      -1.321400   -0.270000   -5.878000
C      -1.860400    0.552800   -4.995300
C      -0.726400    5.052800    6.040400
C      -0.010200    3.889200    6.122600
N      -0.277700    2.816600    5.315100
C      -1.226500    2.904300    4.401400
H      -7.227000    6.348300   -6.420000
H      -7.978100    8.126000   -5.101000
H      -7.841600    8.382600   -2.774300
H      -6.994400    6.900400   -1.182400
H      -6.202300    4.367600   -5.773000
H      -4.729300    1.332400   -1.700600
H      -5.029900    2.190000   -0.237300
H     -10.335800    5.522000    0.933700
H     -10.361300    6.198800    3.176800
H      -8.576000    6.362700    4.675900
H      -6.315000    5.933300    4.326200
H      -8.516300    4.892100   -0.391500
H      -3.350900    4.173100   -0.678700
H      -2.618500    4.553400    0.828300
H      -6.886300    2.131100   -5.433900
H      -5.954800    0.563700   -7.096500
H      -3.114100    2.276500   -3.351300
H      -4.254100    7.201300    3.915400
H      -2.458500    7.173800    5.605600
H      -3.262600    3.185900    2.707300
H      -3.938200   -0.774300   -7.942400
H      -1.568400   -1.429100   -7.607000
H      -1.233800    0.887800   -4.162500
H      -0.485600    5.881500    6.708400
H       0.803600    3.764800    6.838800
H      -1.405700    2.036400    3.761100
C       6.143700   -9.347300   -2.840200
C       6.361900  -10.162200   -1.732600
C       6.385800   -9.814000   -0.378700
C       6.218500   -8.562200    0.203200
C       6.014800   -7.319600   -0.405200
C       5.888300   -7.036200   -1.858800
C       5.920300   -7.968900   -2.893300
C       5.860900   -6.102000    0.282600
C       5.645900   -5.089200   -0.685800
C       5.648800   -5.648200   -1.987900
N       5.450300   -3.773200   -0.382400
C       9.267000   -6.830000    3.152000
C       9.399300   -6.597500    4.524600
C       8.480600   -6.035700    5.406800
C       7.180600   -5.584600    5.161600
C       6.443400   -5.605600    3.979700
C       6.919100   -6.059300    2.646900
C       8.177800   -6.578400    2.325500
C       5.125200   -5.123600    3.803700
C       4.784700   -5.284400    2.436600
C       5.877200   -5.847800    1.726400
N       3.597200   -4.940500    1.863400
C       4.254000   -4.493000    4.799600
C       5.344900   -4.888200   -3.204600
C       6.147400   -4.986800   -4.384100
C       5.856700   -4.281000   -5.525900
C       4.732200   -3.417800   -5.565200
C       3.935300   -3.294400   -4.393700
C       4.258400   -4.028900   -3.229700
C       4.028400   -5.083600    6.082900
C       3.213200   -4.501100    7.020400
C       2.555500   -3.277700    6.733400
C       2.756800   -2.684400    5.456000
C       3.603300   -3.305300    4.507900
C       4.342500   -2.669200   -6.706200
C       3.208200   -1.905600   -6.663900
N       2.427800   -1.832700   -5.542700
C       2.784500   -2.474000   -4.444800
C       1.701800   -2.606700    7.644800
C       1.128500   -1.416500    7.290800
N       1.355900   -0.840900    6.071900
C       2.121500   -1.450200    5.185300
H       6.139900   -9.857600   -3.807300
H       6.518100  -11.222600   -1.950000
H       6.546900  -10.640000    0.319300
H       6.251200   -8.534700    1.297200
H       5.744100   -7.569800   -3.896800
H       5.609200   -3.088100   -1.109100
H       5.701600   -3.483200    0.554700
H      10.143400   -7.258900    2.658500
H      10.361800   -6.879500    4.960900
H       8.825000   -5.925100    6.438800
H       6.673600   -5.151300    6.029100
H       8.314100   -6.821900    1.266900
H       3.410300   -5.312400    0.940200
H       2.785800   -4.828800    2.457300
H       7.029000   -5.630800   -4.360500
H       6.492300   -4.373800   -6.409100
H       3.617700   -3.931700   -2.350300
H       4.505300   -6.040500    6.305100
H       3.053400   -4.980400    7.988400
H       3.754700   -2.824900    3.538600
H       4.934400   -2.709200   -7.622100
H       2.874100   -1.324700   -7.525000
H       2.140400   -2.343900   -3.568200
H       1.500900   -3.032300    8.629200
H       0.461600   -0.876800    7.964500
H       2.253700   -0.955000    4.218200
Pt     -1.250400   -0.000500   -0.000000
C      -2.679700    0.577000    1.312100
C      -2.679000   -0.578400   -1.312700
C      -1.269100   -1.834000    0.884800
C       0.124400   -0.576900   -1.400500
C       0.123800    0.576300    1.400900
C      -1.269500    1.833000   -0.884800
N      -3.495100    0.888000    2.077500
N      -3.494000   -0.889500   -2.078500
N      -1.303800   -2.849800    1.444500
N       0.814900   -0.880900   -2.283500
N       0.814000    0.880500    2.284100
N      -1.304500    2.848900   -1.444500
