# Supplementary material for: Solvent-Directed Social Chiral Self-Sorting in Pd2L4 Coordination Cages
Source: J Am Chem Soc. 2024 Nov 17;146(47):32748–56. doi: 10.1021/jacs.4c12525 (PMC11626499; doi:10.1021/jacs.4c12525)
Supplement: Supplementary file 2 — ja4c12525_si_002.zip [file ja4c12525_si_002.zip › raw_xyzfiles_All/BAAZU-2 cage/BAAZU-2_cage_S_RCSA_DFT.xyz]

304
Coordinates from ORCA-job BAAZU-7IQ_cage_S_RCSA
  C   -9.91107785204600      2.88618124981140     -0.03211321373707
  C   -10.54986556469528      1.78807635144348     -0.59679319333315
  C   -10.01333617678148      0.79408671868343     -1.42375013184258
  C   -8.70556730551346      0.63890037617341     -1.86383482334258
  C   -7.58266327168872      1.44539077299528     -1.62875024616240
  C   -7.54203265262414      2.73905300564016     -0.89723842009042
  C   -8.58437357221853      3.30930410899185     -0.17059596904077
  C   -6.28711104243835      1.18552304001496     -2.10083172741407
  C   -5.45450338279046      2.27851096897658     -1.72377009182548
  C   -6.22061551659211      3.23628206597769     -1.00280884248550
  N   -4.15091466606474      2.36332835798055     -2.07472897625671
  C   -4.23428086761637      0.97919945347614     -6.09461311652094
  C   -3.59507723986314     -0.07445251847336     -6.76310812289657
  C   -3.51901102076746     -1.41586458584410     -6.41247003336059
  C   -4.06028068840829     -2.06809630283885     -5.29611018268151
  C   -4.79686029229592     -1.54243011532052     -4.24197677939838
  C   -5.16212999507250     -0.11822709015048     -4.02409123134432
  C   -4.92653019660233      0.95829964055223     -4.89401531190783
  C   -5.26759750644286     -2.25885354543571     -3.11348707251749
  C   -5.84981216662837     -1.33188896743947     -2.21955596208984
  C   -5.80808062515401     -0.02394559284251     -2.78214759412755
  N   -6.33175258179818     -1.61572622761363     -0.97491308018531
  C   -5.06526716331272     -3.68954066912114     -2.84984487396194
  C   -5.71473721439376      4.54340234181312     -0.56968452949856
  C   -6.47714241887806      5.73654553722443     -0.79756094392464
  C   -5.98616336026438      6.98739905380472     -0.52401473384505
  C   -4.65872429586544      7.14121307300923     -0.04364332896905
  C   -3.89868183820234      5.96787033416311      0.20285139279370
  C   -4.45067746898779      4.68334701360641     -0.02774322956062
  C   -5.51296699739406     -4.68668491869051     -3.77651225481048
  C   -5.28016632338284     -6.02520638239595     -3.58169208827639
  C   -4.54805390739861     -6.45951845377644     -2.44520201668659
  C   -4.12734899420517     -5.48142512230254     -1.50237930146414
  C   -4.41569947174175     -4.10928169234358     -1.70580841951105
  C   -4.01770637935025      8.39390985258157      0.14676263358793
  C   -2.68929160300835      8.43757540328377      0.47323454278514
  N   -1.95889603256543      7.29773419339609      0.65474172819719
  C   -2.54415962361092      6.11549320372737      0.57082240657836
  C   -4.16442964122327     -7.80608491249914     -2.20909407928109
  C   -3.32719624784358     -8.10811692866613     -1.16865920279325
  N   -2.87092097267206     -7.14549324361190     -0.31198595865498
  C   -3.29998244492322     -5.90270605393659     -0.44215595017488
  H   -10.53729854510848      3.52123895457352      0.60143636649588
  H   -11.61386328555972      1.68631867159048     -0.36390207459508
  H   -10.72013783709171      0.03230379383949     -1.76596498816528
  H   -8.51714763759487     -0.22889054893253     -2.50614774058789
  H   -8.33265949955827      4.21873164282338      0.38440654339125
  H   -3.49264250065117      2.99314118703770     -1.63406859603674
  H   -3.73866887977369      1.57108019189264     -2.54854264871320
  H   -4.17034594619519      1.95277756030175     -6.58905962917112
  H   -3.09841737176529      0.19720599155703     -7.69794370356640
  H   -2.97006430034974     -2.05364842233359     -7.11313854121801
  H   -3.86795216814996     -3.14586247695083     -5.24783720120319
  H   -5.33944008252750      1.91541245112726     -4.55826037910498
  H   -6.87162682866641     -0.88932713135909     -0.51919706362167
  H   -6.63266277400686     -2.56181654162044     -0.78141542054614
  H   -7.46931005362012      5.64164126233203     -1.24475668490954
  H   -6.59153267765363      7.87383405217396     -0.72724656021954
  H   -3.82960763512180      3.81100238034771      0.18937529681649
  H   -6.06776061970524     -4.35664210698350     -4.65852207413986
  H   -5.64052711271876     -6.76134645308886     -4.30401160477142
  H   -4.06417358960895     -3.37057160642141     -0.97990417547284
  H   -4.56764150116883      9.32476279671098     -0.00544163553937
  H   -2.15300988253817      9.38197523671384      0.58194944881379
  H   -1.91793361286861      5.22743739005073      0.72704748325998
  H   -4.49570694121236     -8.59996225067564     -2.88153380721645
  H   -2.96893461633245     -9.12416074116169     -0.99514518699173
  H   -2.93398334880714     -5.16425499276006      0.27858080923316
  C   8.63944182873194      1.91027166926661     -3.52129782143534
  C   9.35515049644436      0.71676326065482     -3.47538744752999
  C   9.13569733333504     -0.40862715712855     -2.67128687585739
  C   8.13149105209786     -0.62644609856468     -1.73582513876480
  C   7.10756267537745      0.23182999614268     -1.31680706217534
  C   6.87601365855908      1.63884496047524     -1.73474205411517
  C   7.54829760798313      2.32005123334027     -2.74663993010247
  C   6.15371403540733     -0.07952632062610     -0.33596664945006
  C   5.36450900264555      1.08117082282748     -0.11320256493459
  C   5.81084889499254      2.14045820696842     -0.94665443537274
  N   4.36006853666931      1.13426252110490      0.80730101568824
  C   8.74220591467442     -0.76181655532087      3.20072753748934
  C   8.79643487667266     -1.78443615899116      4.15289272585846
  C   8.02527572358759     -2.93964025795896      4.23525902097660
  C   7.03186690458865     -3.40514128392508      3.36900315298986
  C   6.54966208477076     -2.84555564445112      2.18718060687579
  C   6.91814681806786     -1.52373755646348      1.63489681052110
  C   7.89833710704233     -0.64136236715376      2.10417437756684
  C   5.53493756079358     -3.37468795602541      1.34583134362204
  C   5.26713634330475     -2.41030445535460      0.33418057181396
  C   6.10818018595075     -1.28670041922206      0.50654758473846
  N   4.33541877002237     -2.51155723003817     -0.66927490449516
  C   4.84507945082569     -4.65423225613730      1.51672930211698
  C   5.39823042902637      3.54476282204058     -0.79211994354633
  C   6.40450680782957      4.56107966278759     -0.67657212343889
  C   6.10346764740811      5.86995651781213     -0.40626775590145
  C   4.75380629033344      6.25952309653834     -0.20108422425716
  C   3.74545899725391      5.26794662716696     -0.31942090303445
  C   4.07626713188739      3.92092049787809     -0.63259617746195
  C   5.56898339832642     -5.84715744109922      1.85923292823080
  C   4.95022984757463     -7.05164646117001      2.07234372123699
  C   3.54309287533745     -7.16698099185287      1.91798754777361
  C   2.81921261152117     -6.00484677397064      1.53188329851065
  C   3.47623844551257     -4.76357786878659      1.34812407837621
  C   4.35157452255037      7.57698564670035      0.14381309865005
  C   3.02873299433321      7.85268531534831      0.35558400569497
  N   2.06739508992217      6.88991229936930      0.23522863981200
  C   2.40569787036540      5.65471538570849     -0.09228034503717
  C   2.81303321364108     -8.36827085528306      2.10597565980324
  C   1.46225066134720     -8.39663362066177      1.87564470572556
  N   0.78799131368113     -7.28440448625991      1.46130014570758
  C   1.43418999461025     -6.14089438075190      1.31939651249133
  H   8.99251424452722      2.64326928535643     -4.25261316548228
  H   10.20343610109991      0.64772782972408     -4.16287639000137
  H   9.84347873297502     -1.23145605853138     -2.80815207468670
  H   8.13994041769487     -1.60091035629817     -1.23404075752510
  H   7.17578018412472      3.32573969867804     -2.96787751452508
  H   4.03096847713456      2.04379545182849      1.10469435616952
  H   4.37482192088694      0.41614808642101      1.52202723939925
  H   9.44752495563551      0.06082060822597      3.34925311285977
  H   9.53753600497854     -1.65224482304980      4.94672532065899
  H   8.22913791703487     -3.58162239866367      5.09709693917283
  H   6.56725100384481     -4.34684062290722      3.67709312675274
  H   8.01020554600187      0.27007253962681      1.50686883791469
  H   4.45199600400054     -1.85279165995016     -1.43427953956311
  H   4.08134149691647     -3.44397394644810     -0.97246154335144
  H   7.45210974125613      4.26639519370982     -0.77207088585318
  H   6.89930181982701      6.61223032669963     -0.30950060684176
  H   3.25886914810490      3.20022467677947     -0.74029471612813
  H   6.65702672582046     -5.78790337857018      1.93355437141223
  H   5.53683092238961     -7.93398747591487      2.33864902294505
  H   2.88522079143453     -3.87874991314623      1.09588027893982
  H   5.09380712425854      8.37057037375873      0.25070910812278
  H   2.68729959632104      8.85211602792215      0.63147511748538
  H   1.60857389802106      4.90936280639656     -0.16835257583497
  H   3.32326168033852     -9.27896076158517      2.42627527294962
  H   0.87288169113610     -9.30647019754920      2.00429990593134
  H   0.85583933954793     -5.27320279551761      0.98722310707072
  Pd  -1.09338932805035     -7.33645264280117      0.67924435568757
  Pd  0.07428985302251      7.23691876494428      0.51437185045583
  C   3.37328694499858      1.98625812422408      9.07047488858359
  C   3.31154905103064      0.71568006686413      9.63917423110843
  C   2.31809362134992     -0.25810117113799      9.50719140176714
  C   1.14091265831142     -0.20772777159197      8.76812212347451
  C   0.62994289955298      0.83280776014877      7.98735699868660
  C   1.21999131668807      2.17842601063395      7.76873406467099
  C   2.45122276265776      2.63029094143778      8.24312425735734
  C   -0.57886269712623      0.77751281254220      7.26979811543648
  C   -0.75745665466859      2.02650825043977      6.62774110143657
  C   0.33045610500314      2.88725190272791      6.92892421147939
  N   -1.82567902184850      2.32014335481052      5.82760325475826
  C   -4.34440657567018      0.39134484276571      9.63876681525442
  C   -5.39361944523994     -0.54138359386982      9.59652638108661
  C   -5.51241340083029     -1.67675734240128      8.81084636731204
  C   -4.60857368293900     -2.21439926865331      7.88043540270333
  C   -3.35520376252360     -1.75735127770524      7.49626817602824
  C   -2.71759287250320     -0.49094417087912      7.92523280456700
  C   -3.17872482696263      0.41866638088659      8.89383254101717
  C   -2.48673799944110     -2.35644034075896      6.53498715191262
  C   -1.39869339514238     -1.46271000582946      6.33037396951708
  C   -1.53158210710712     -0.34195442777436      7.19795026281931
  N   -0.32311621614809     -1.61759654507493      5.51555216643092
  C   -2.60033699677306     -3.70786952222791      5.99346316083808
  C   0.49199365690991      4.23877527510403      6.37280064196349
  C   0.81795423607562      5.36840892847918      7.19051556479098
  C   0.94876129743537      6.63403658405559      6.67277678819691
  C   0.74506380951866      6.86335503811258      5.28601964275326
  C   0.41535152733357      5.75214467659367      4.46824799340808
  C   0.29871094097018      4.45501386680900      5.02174046780568
  C   -3.02949541991522     -4.78114940920448      6.85153950177347
  C   -3.11933525274461     -6.08001870200089      6.43134226856284
  C   -2.74315189008622     -6.42655073546724      5.10662029667017
  C   -2.28639925823560     -5.38526633202231      4.24940484409373
  C   -2.24386918771638     -4.03902034433910      4.69576155769622
  C   0.84114060501609      8.13345948586334      4.65446003456962
  C   0.62748711715923      8.24468668251110      3.30724657424265
  N   0.32705440632031      7.15751167381434      2.53353528758537
  C   0.22575174147179      5.96355170855119      3.08521737887726
  C   -2.77469061349417     -7.74659983621195      4.59523655125797
  C   -2.35623512231356     -8.00106037043775      3.31492807916853
  N   -1.89540312971301     -7.00111467355367      2.51141638803181
  C   -1.86712111596102     -5.75436058020782      2.95627354500015
  H   4.26839796866543      2.56728040921537      9.31126743901354
  H   4.15910675294811      0.44198316052899     10.27478430172331
  H   2.49277160248260     -1.18933649221687     10.05384915405824
  H   0.51295975064051     -1.10545158107692      8.79623427072795
  H   2.74211307530684      3.63652706446688      7.92396416727091
  H   -2.05971708117628      3.29521122736982      5.69220684293759
  H   -2.61935194694773      1.69475372998391      5.90274912522411
  H   -4.47266164016719      1.21211763382420     10.35040271325234
  H   -6.23177772350034     -0.33914676028342     10.26979468678683
  H   -6.44075532525179     -2.24226680795802      8.93399811864727
  H   -4.96073697953796     -3.12292784975934      7.38162601991044
  H   -2.50112903231171      1.25935122649675      9.08200485482742
  H   0.27856212266190     -0.80639034406631      5.43153120698460
  H   -0.38899642545575     -2.17116733037533      4.67495741374018
  H   0.94173558075198      5.21429467595758      8.26538115036186
  H   1.19296166977483      7.47460214919936      7.32669938078627
  H   0.05941297098197      3.61948557410254      4.35855654727400
  H   -3.26179381057553     -4.54567844121476      7.89182702052733
  H   -3.44677606341999     -6.86216199457824      7.12010383849706
  H   -1.94760361429462     -3.26258253221017      3.98425632040603
  H   1.08329624855432      9.02388533119256      5.23812279729327
  H   0.68766108716037      9.20627500813872      2.79381137853134
  H   0.00757291193121      5.11686782992703      2.42363014864353
  H   -3.12691163325435     -8.57003273068326      5.21977965906027
  H   -2.36967728115389     -9.00563578161243      2.88887196390611
  H   -1.47630112080376     -4.98673100135162      2.27978454179434
  C   -1.75047021780422      2.20675911140482     -9.01138197507080
  C   -1.48363102187964      0.99013241809121     -9.63569355320618
  C   -0.72181242854000     -0.08711501396470     -9.16811210139644
  C   -0.04638622674053     -0.22159624505718     -7.95970703596062
  C   0.07278375930168      0.68814874778711     -6.90170271853893
  C   -0.48072096547733      2.06903702553732     -6.83303700702597
  C   -1.30775267669836      2.68161537978998     -7.77290893835268
  C   0.80633898301027      0.47180033677436     -5.72542084881243
  C   0.74889029475320      1.66158283023245     -4.94399538660085
  C   -0.03408341602826      2.63763740392411     -5.62111186786947
  N   1.42408088510997      1.81862473998455     -3.78068955478381
  C   5.22072792342071      0.29305843626299     -5.16828562089488
  C   6.06320719314405     -0.69852251344244     -4.65387633679295
  C   5.74836225276176     -1.99261781726887     -4.25623994389976
  C   4.51819641887521     -2.65904672290368     -4.30505012873532
  C   3.27633397955144     -2.19290592405191     -4.72786164159716
  C   2.95466126984704     -0.80945985664676     -5.15489607997458
  C   3.85045215617142      0.24571887573956     -5.37737275805507
  C   2.05161726974266     -2.90957765669216     -4.70871650082556
  C   1.01370387419822     -2.00096245131189     -5.04583179798370
  C   1.56365033376785     -0.72629136332959     -5.33914156748774
  N   -0.32684867770747     -2.26591354418416     -5.04492018559811
  C   1.86873050886350     -4.29109635824457     -4.25496864642903
  C   -0.13976518140161      4.03560961769311     -5.17891948481256
  C   0.19970109938476      5.10914083705163     -6.06532620082434
  C   0.29523402578970      6.41044960755055     -5.64052608266832
  C   0.09309568531969      6.72470350552477     -4.27078215473437
  C   -0.28654636699327      5.67467342551957     -3.39529256083049
  C   -0.43189937852837      4.34569481705702     -3.86626826701669
  C   2.70993115355893     -5.35552374783318     -4.72290048474537
  C   2.60901709267988     -6.63842991252902     -4.24500590382664
  C   1.65400331110947     -6.95225447986763     -3.24123511308730
  C   0.78485679434153     -5.91572616826314     -2.80489208229636
  C   0.89031542956361     -4.60718828729905     -3.33170994598356
  C   0.30229926229628      8.01044299036407     -3.70220413437848
  C   0.20151384477931      8.18406162221540     -2.34842572200253
  N   -0.13667782012861      7.15383026087563     -1.51660901082091
  C   -0.40803875476938      5.96551237640267     -2.02130109625627
  C   1.52320318197661     -8.22111787825456     -2.61849041810837
  C   0.63743740273004     -8.39327033222571     -1.58692027038536
  N   -0.15811103588022     -7.37361281029968     -1.14688202196230
  C   -0.10927673464750     -6.20203547418518     -1.75559126466377
  H   -2.38943198639573      2.89365794949519     -9.57434940644482
  H   -1.93104571862205      0.85891592707393    -10.62537802514789
  H   -0.64441614113718     -0.93996082895324     -9.84909019839115
  H   0.49621479793858     -1.16307912878954     -7.81714748880801
  H   -1.66061850895465      3.68331091177629     -7.50522467799143
  H   1.16350182804556      2.49830152889015     -3.07276227429521
  H   1.94737777348416      1.02408583300758     -3.43724636611796
  H   5.70779608165951      1.23907251910565     -5.42121699843726
  H   7.11373109127175     -0.41494964363326     -4.54817143315589
  H   6.58538422237216     -2.57927872468754     -3.86562149214483
  H   4.54415679164522     -3.69501492155436     -3.95025538410509
  H   3.39096176171929      1.16116707097594     -5.76440009088801
  H   -0.93645298074383     -1.56025432481292     -5.44595555468879
  H   -0.63054208494506     -3.22168028244782     -5.17539641494890
  H   0.43458069270817      4.86971450206479     -7.10550029182647
  H   0.57916734294137      7.20074053630489     -6.33944465609348
  H   -0.72978490053770      3.57420361080006     -3.15155691549212
  H   3.44414370758512     -5.12992563652751     -5.50014817330423
  H   3.26641691799309     -7.42288205497284     -4.62707252160556
  H   0.22531663901717     -3.82778898405929     -2.95536354304858
  H   0.57978622327249      8.85564775141300     -4.33524913087986
  H   0.39585448199889      9.14814054509004     -1.87483561343796
  H   -0.69793995140449      5.17121799557974     -1.32993678047529
  H   2.14848190032386     -9.05857829725642     -2.93468115757763
  H   0.54350079836006     -9.34646701722228     -1.06358222815312
  H   -0.77047145481008     -5.40992173895931     -1.38886677615089
  H   0.95632951575758     -1.53049272433964     -2.43815893360467
  C   0.79620644531934     -1.68385841097254     -1.36226250648898
  C   -0.28394092124580     -0.06488901251168      0.11832946967430
  C   -0.72831959468211     -2.47003782261768      0.40350639632036
  C   -0.42571541834093     -1.18079776959149      1.16550612931571
  C   -0.68322886737790     -1.98297554780214     -1.04465173993565
  C   1.07994506496510     -0.39348919769219     -0.55445466405827
  H   0.02238248491739     -3.23754355044731      0.65331225551223
  H   1.45993501799646     -2.50984123982672     -1.06202367208840
  H   -1.71666645003100     -2.83865174193425      0.72194227306903
  H   -1.19307748558486     -2.63677862510446     -1.77048775009649
  C   -1.31472004287269     -0.56057221434215     -0.95468161857428
  C   -2.75733903391551     -0.52919201035007     -0.44384591387220
  H   -2.89357734434498     -0.95471820539048      0.56269063436329
  H   -3.42433496721093     -1.06709571463994     -1.13521721522166
  H   -3.11690879231832      0.50951284810764     -0.40677031212827
  C   -1.27706177461074      0.14009392197894     -2.31382364464558
  H   -0.27826157069850      0.18210655418733     -2.76073614016165
  H   -1.63228754934883      1.17331213795991     -2.22718476444187
  H   -1.92938075676258     -0.40309581940572     -3.01726495944519
  C   -0.40204830253929      1.28955985244842      0.80352467644195
  H   0.40234362803996      1.38706922861935      1.54709469672120
  H   -1.35074112272752      1.37479095776320      1.35393280027906
  S   -0.30470279045411      2.81372779549756     -0.14690497056739
  O   0.87873798495875      2.73468528346483     -1.03696106028547
  O   -1.57881865165429      2.97637541688924     -0.88895322069174
  O   -0.15236296169256      3.87286496236791      0.88898153023041
  O   -0.31121197934094     -1.08289850934731      2.36174390935547
  H   1.89010686619331     -0.50819429969771      0.18141668229233
  H   1.36608226167920      0.44913156317661     -1.19511616692566
