# Supplementary material for: Solvent-Directed Social Chiral Self-Sorting in Pd2L4 Coordination Cages
Source: J Am Chem Soc. 2024 Nov 17;146(47):32748–56. doi: 10.1021/jacs.4c12525 (PMC11626499; doi:10.1021/jacs.4c12525)
Supplement: Supplementary file 2 — ja4c12525_si_002.zip [file ja4c12525_si_002.zip › raw_xyzfiles_All/BAAZU-2 cage/BAAZU-2_cage_S_SCSA_DFT.xyz]

304
Coordinates from ORCA-job BAAZU-7IQ_cage_S_SCSA
  C   -10.25610298425232      4.04881283875365      1.35334597414406
  C   -11.12638542872246      2.97793324637489      1.17021563014993
  C   -10.87323716830714      1.73467427880565      0.58216375649638
  C   -9.69300868868912      1.25412755425136      0.02708581394881
  C   -8.45040651855579      1.88531241038094     -0.10396955220845
  C   -8.08860058929265      3.25992468989578      0.32587804708391
  C   -8.91292919805885      4.16931623116428      0.98728056610858
  C   -7.30593952744069      1.30991943911227     -0.68138272430451
  C   -6.24792684730406      2.26164422200120     -0.60908019031481
  C   -6.73253082430206      3.46313099115611     -0.01781297726378
  N   -5.00987507237522      2.04055282039261     -1.11286091659655
  C   -9.29716214201052      0.15393155082544     -4.50612951696315
  C   -9.29936516432244     -1.03281158296580     -5.25104658108672
  C   -8.64113814011225     -2.22692840918382     -4.98691906907611
  C   -7.83966294815037     -2.57328613265024     -3.89167918609121
  C   -7.50195495335165     -1.82617243860745     -2.76829652788065
  C   -7.83764499814324     -0.40456779001782     -2.52609804815157
  C   -8.63809459743060      0.43123551826339     -3.31790977154975
  C   -6.67666269077084     -2.24355121225178     -1.68518842292478
  C   -6.49293711670224     -1.12233506260173     -0.83363074228335
  C   -7.20925694057360     -0.00652987258741     -1.33180955740785
  N   -5.73951992620011     -1.08198940556939      0.31446746982664
  C   -6.14350763804624     -3.58466041678837     -1.45567625696546
  C   -6.00031592130327      4.73800774708159     -0.01354868894617
  C   -6.60682034508925      5.90577012736717     -0.58266158710008
  C   -5.92400993574619      7.08249616791161     -0.75639790859169
  C   -4.55477964310376      7.16479917033112     -0.39410082664328
  C   -3.95419989702164      6.02814701862147      0.20714927204592
  C   -4.69067841036900      4.83371931775390      0.41426238878015
  C   -6.96948006980276     -4.73959585060735     -1.67782084080277
  C   -6.51849573989399     -6.01787529229145     -1.48603116726062
  C   -5.19319189461587     -6.24452835370705     -1.03001050752536
  C   -4.36770037862497     -5.11296129854145     -0.77123366922243
  C   -4.85497220407839     -3.79908582571076     -0.98923734548453
  C   -3.73064616506514      8.29782704284008     -0.63140228660607
  C   -2.39797926773785      8.24893529276416     -0.32746240252510
  N   -1.83159729706489      7.14190430643293      0.24005782714377
  C   -2.58179944791856      6.09308047118008      0.52674675180315
  C   -4.64689881805999     -7.53229315037244     -0.80895230137661
  C   -3.35872668171327     -7.66428700761264     -0.36437805866701
  N   -2.57230248861433     -6.57471723830999     -0.12462902927761
  C   -3.05271377971748     -5.35792439234739     -0.31783945123797
  H   -10.68201365952605      4.92083492653200      1.85842192469357
  H   -12.14455149647374      3.12615963731326      1.54201810586114
  H   -11.72113230832662      1.04365323216707      0.55760235282083
  H   -9.73297494312325      0.23578176952042     -0.37518361008069
  H   -8.43913560948670      5.11535851857455      1.27028088292948
  H   -4.19340447509929      2.54283747377872     -0.77754908457633
  H   -4.82776658684802      1.12179713062942     -1.49395498690660
  H   -9.87933073543237      0.97828190024578     -4.92778178918650
  H   -9.88607691662118     -1.01038530302460     -6.17427176964378
  H   -8.76750738521028     -3.01170069995245     -5.73845772455764
  H   -7.41698162007958     -3.58184149794980     -3.94058569009958
  H   -8.75426044646936      1.44762908671392     -2.92679123022283
  H   -5.95038847517212     -0.29292186645786      0.91851957796498
  H   -5.63305583151550     -1.95668362301667      0.81473417109195
  H   -7.64089528657020      5.83487739739452     -0.92855382957688
  H   -6.41361306783670      7.94397354715944     -1.21662700083512
  H   -4.18022006772498      3.98524703976518      0.87636227982955
  H   -8.00548726482476     -4.58063520064486     -1.98421060473109
  H   -7.17874095067334     -6.86981581015198     -1.66390867748513
  H   -4.19224479707366     -2.94699734967123     -0.81503199316232
  H   -4.14993621155831      9.20130364530566     -1.07870349615780
  H   -1.73286045914134      9.09164427012597     -0.52419430467328
  H   -2.10351500093971      5.24576777072817      1.02363608357960
  H   -5.24811975258362     -8.42471935384306     -0.99383858499396
  H   -2.90879788755970     -8.64262162377961     -0.18541193767481
  H   -2.38543726078928     -4.51383257384468     -0.11438197460334
  C   8.24525350697753      2.60173630545731     -4.46625431846364
  C   9.08591708949500      1.53812147114585     -4.77158405535940
  C   9.14249574222937      0.27041311266922     -4.17907655662346
  C   8.35648833071887     -0.25680316688423     -3.16487225543482
  C   7.36081300496646      0.36571633263197     -2.39949178406786
  C   6.92798862156523      1.78463101284876     -2.47269057260204
  C   7.29639361679128      2.71282207006803     -3.44289401781164
  C   6.65474141872333     -0.23656767380720     -1.34924967388297
  C   5.82651441366797      0.75956473865669     -0.74562906689635
  C   6.00616172353938      2.00062059413125     -1.41619386430228
  N   5.06706491270302      0.52375583670095      0.34530027695449
  C   10.25319071339493     -1.65961179886072      0.88186742713360
  C   10.53366688559106     -2.85060125067626      1.55779029298201
  C   9.72437091578121     -3.97089886105215      1.72288316375085
  C   8.44294744798029     -4.21793219907107      1.22306369979331
  C   7.64286050932440     -3.42946326332377      0.39767569939860
  C   7.94442230512548     -2.05289346520120     -0.05567585205221
  C   9.10190112614456     -1.30565961545952      0.18910611697328
  C   6.34351706977947     -3.74600382048491     -0.08370257751529
  C   5.87155761205582     -2.61934062857759     -0.80969804573015
  C   6.83227029076234     -1.58504098230254     -0.78727607084225
  N   4.65231566728703     -2.51149085393342     -1.44927353623023
  C   5.56655185700326     -4.95911310368212      0.18215163299188
  C   5.54593436884030      3.31540532682556     -0.93736850900910
  C   6.51106274802224      4.37122533180142     -0.81677634883844
  C   6.18360456317528      5.61988720889988     -0.36288875279661
  C   4.84576386423518      5.91027133146565      0.01346673671050
  C   3.88469917867793      4.86758445095447     -0.05439748727598
  C   4.25090052007106      3.57719068017870     -0.53022325786373
  C   6.15281647894716     -6.26685172748916      0.10919169419125
  C   5.44125422912690     -7.40930248200039      0.37405611607316
  C   4.05929503577981     -7.33331817690179      0.69187862978780
  C   3.45632429300867     -6.04622071647575      0.74216998546166
  C   4.22197030202259     -4.87958167483343      0.50416592856163
  C   4.41179460460725      7.19115748432514      0.44259169786089
  C   3.08743798437932      7.40377630711277      0.70703556668740
  N   2.16512618196085      6.40276885023919      0.60328465574860
  C   2.54718640135012      5.17528784652037      0.28940827807948
  C   3.22905531569538     -8.45996542887356      0.92529412254324
  C   1.88132785479852     -8.29236432905714      1.10272909915476
  N   1.30213780268658     -7.05442724928453      1.08385924715423
  C   2.06471954007994     -5.98211012236270      0.96336862818884
  H   8.35985155463741      3.49113224867360     -5.09286466925431
  H   9.79391163957807      1.71236475521926     -5.58765152172978
  H   9.89298096603796     -0.41056130418873     -4.59127871413121
  H   8.55000412271571     -1.30214520163249     -2.90030265615831
  H   6.78223662056511      3.67869817313508     -3.39184619481547
  H   4.31278038076715      1.13675194882426      0.63549246684332
  H   5.08653103131939     -0.40623938802721      0.74119430422705
  H   11.03801286502586     -0.89873265279409      0.91645890775335
  H   11.51348204084686     -2.90042919330473      2.04190419773454
  H   10.14798502719551     -4.77198321345908      2.33541769200977
  H   8.01321117480861     -5.17418116137972      1.53601348268996
  H   9.08997430963806     -0.29711139856027     -0.23769828043688
  H   4.64422693647785     -1.81060319762300     -2.18702073576094
  H   4.25762189510447     -3.38783231975442     -1.77674291640410
  H   7.54918991092317      4.15257536257254     -1.07698660211748
  H   6.94697486044786      6.39687946089737     -0.27821411305861
  H   3.47694402600313      2.80692356503022     -0.58046191899515
  H   7.19973679644753     -6.35019247742684     -0.19081552375942
  H   5.92477361149567     -8.38690615467831      0.31000839478010
  H   3.73942317660856     -3.90190083590792      0.57966393554949
  H   5.12400289847089      8.01327422274256      0.53608835523745
  H   2.70964210274163      8.38321297865365      1.00693722269875
  H   1.77049008742542      4.39840588509550      0.27328490571754
  H   3.65346368068357     -9.46591706241374      0.93321552112614
  H   1.21079450615572     -9.14186282122863      1.24625509236507
  H   1.56612235120868     -5.00735276430991      0.97328358921118
  Pd  -0.66904869991542     -6.83931585181175      0.53762479499273
  Pd  0.17021088298124      6.85985780839533      0.46374485259051
  C   -0.17479705814854      3.17044518593899     10.68285965561268
  C   -0.55738993224386      2.06040615324343     11.42982969218166
  C   -1.26552515547113      0.92810120166338     11.01410922191391
  C   -1.76099526068411      0.62407536357433      9.75186834029460
  C   -1.70976679331658      1.37482821893479      8.57134190333325
  C   -1.11766427065112      2.72059380904913      8.38348121712216
  C   -0.41763355765291      3.45788274981514      9.33692899104829
  C   -2.22907396165387      0.96469083580821      7.33108078654407
  C   -1.97483914189309      1.99378318515953      6.38170657068951
  C   -1.32424688907836      3.08105509262737      7.03010114491210
  N   -2.32062800754355      1.89704667471863      5.07045617318116
  C   -6.39108123391894      0.00066197501463      8.64919241580235
  C   -7.17630124211181     -1.15231055439083      8.52526114000792
  C   -6.86316848758383     -2.35913229297451      7.91089713499890
  C   -5.67432732569613     -2.75231213327796      7.28519984842185
  C   -4.48592583576582     -2.04779772551137      7.11965503920167
  C   -4.24030863704535     -0.63690302980000      7.49788117664849
  C   -5.10400209120475      0.22804184155494      8.18307439376383
  C   -3.30638410782873     -2.50902221748843      6.47319827215775
  C   -2.38780900952197     -1.42758609454296      6.43427322254042
  C   -2.94670393627036     -0.29175156197182      7.06628273936481
  N   -1.13077922847204     -1.43974385938798      5.88176641237044
  C   -3.04930443800804     -3.84661054337055      5.94334444658895
  C   -1.05363004365328      4.38023841683621      6.40957495162487
  C   -1.37729392791067      5.59969952564969      7.09052692451199
  C   -1.22814090883875      6.83034258882717      6.50457724797118
  C   -0.78045575873980      6.92701414057348      5.16142571206632
  C   -0.45471836708228      5.72708733258412      4.47872527123021
  C   -0.56964511386546      4.47191136656080      5.11977500787031
  C   -3.40735638444942     -5.02168069256780      6.68748375780719
  C   -3.17460378326407     -6.28854372380632      6.21981582330325
  C   -2.54950418754131     -6.47993526436022      4.95891067986853
  C   -2.16531130071344     -5.32566546106934      4.21999852496837
  C   -2.41709304671972     -4.02718458976014      4.72458503504919
  C   -0.68860685616259      8.14502504952203      4.43617163648439
  C   -0.34527173068134      8.12419164995935      3.11341717314062
  N   -0.05826312060863      6.95314394217692      2.46702792364004
  C   -0.08584471536653      5.80878553686578      3.11980785818888
  C   -2.28523728921129     -7.74924989052139      4.38682271879248
  C   -1.70494191508429     -7.83809203922379      3.14908342608763
  N   -1.36249984618588     -6.72272357254756      2.44067137146417
  C   -1.57151259410693     -5.52466681541614      2.95669484555175
  H   0.39996171878463      3.92778513207727     11.22395974625352
  H   -0.25587291334996      2.07052529948053     12.48146742607607
  H   -1.44389994179018      0.17267025983476     11.78508816356259
  H   -2.27049383588113     -0.34115079608875      9.65719191207545
  H   0.01556360852153      4.39816103020385      8.98185885803218
  H   -2.24899329477407      2.67846651354592      4.42612831821079
  H   -2.99358763585717      1.18116542949503      4.82981365231008
  H   -6.86127131744163      0.83936761226185      9.17057385538408
  H   -8.17690979510335     -1.09091946270833      8.96335821116885
  H   -7.65576718362903     -3.11293479441241      7.92049462089940
  H   -5.69394824600284     -3.76247184980260      6.86354869600880
  H   -4.68876473464223      1.22409621861195      8.37151495478764
  H   -0.54486934693103     -0.66561909754429      6.18075325189365
  H   -0.64966440918286     -2.33167095200793      5.87807022299311
  H   -1.79357691824404      5.53862037535261      8.09847385498433
  H   -1.49589552347237      7.73799538912595      7.05049450293130
  H   -0.30420939259520      3.57697354726725      4.55449032821000
  H   -3.85676941847846     -4.89170992490955      7.67447893000116
  H   -3.45373359459409     -7.15841471844009      6.81892583984253
  H   -2.13114474684195     -3.15596244818247      4.12918843789578
  H   -0.91922261422216      9.09584240175970      4.92063049692954
  H   -0.30263083805656      9.03513210538846      2.51364628057440
  H   0.11439659280346      4.89644241334713      2.55347311347585
  H   -2.55199604295221     -8.66171897069826      4.92390157648625
  H   -1.50012186467739     -8.80066273171524      2.67694696489770
  H   -1.27843354186073     -4.65794854887539      2.35514434259504
  C   1.43923404331238      2.46382758285972     -9.31760390097310
  C   1.77463745444221      1.26722073885885     -9.94966937452982
  C   2.40098944204413      0.13895325107491     -9.41589107011151
  C   2.84957077212835     -0.07438062361668     -8.11589504365831
  C   2.82697041546676      0.78888199677850     -7.01748418598268
  C   2.30969526183568      2.17690077644657     -6.96600866772526
  C   1.66892724636657      2.86114852244301     -8.00004760155348
  C   3.31170336595738      0.46998409562445     -5.73236498271287
  C   3.12959502378321      1.60398489765369     -4.90641753209301
  C   2.51637205529838      2.64690821225850     -5.64813383763898
  N   3.49115200000708      1.65503636071550     -3.58088133342584
  C   7.41217276942124     -1.25580698726437     -6.43105348215139
  C   7.97271975411114     -2.49864675925836     -6.11165945971384
  C   7.40273845513000     -3.56203497474077     -5.42217947390560
  C   6.09187830644469     -3.70837083497840     -4.95308050417585
  C   5.01998976989923     -2.82633867607783     -5.04767568723211
  C   5.08053690362152     -1.41566092773052     -5.49791729436903
  C   6.15501658876079     -0.76295345345237     -6.11615957706702
  C   3.67895231866334     -3.07272556344652     -4.64138994399636
  C   2.95588862849784     -1.86294436223867     -4.81029197817440
  C   3.80913284192933     -0.84762588285948     -5.30505900068683
  N   1.61688592661928     -1.66666230871423     -4.58804657581270
  C   3.08170551553927     -4.34248734457422     -4.22857273355053
  C   2.17106503162867      3.97482858284932     -5.11873850912973
  C   2.54926529370484      5.16111713420217     -5.82503550478474
  C   2.26459960950837      6.41407545378964     -5.34792508236817
  C   1.60368932550635      6.56788646526811     -4.10116319810977
  C   1.22137021010585      5.40104825623692     -3.38712245747687
  C   1.50154596146824      4.11580225972779     -3.91784883071482
  C   3.40419592996783     -5.56872583091745     -4.90390811677450
  C   2.82476695046084     -6.76501047393344     -4.57208051741855
  C   1.86377265502034     -6.82906074079284     -3.52675351896914
  C   1.51898303605616     -5.62093312436890     -2.86234822530255
  C   2.13308454482434     -4.39517627670870     -3.22069990001104
  C   1.33747427280884      7.82742332432727     -3.50363664464479
  C   0.78701956963865      7.87912148196936     -2.25396517114276
  N   0.45355719907211      6.74840365538359     -1.56362288255619
  C   0.61688516988258      5.56084994461044     -2.11685025003432
  C   1.23254188353226     -8.02300632415633     -3.09510307193845
  C   0.37610316158538     -7.99695526709025     -2.02590187235526
  N   0.08971675605994     -6.83718311191927     -1.36623254397895
  C   0.60426990486673     -5.69802812292439     -1.79339622729133
  H   0.92151220777720      3.19719088060074     -9.94245068370558
  H   1.49916108453181      1.19923504133574    -11.00631715321075
  H   2.55273555901810     -0.69167367114595    -10.11127197467698
  H   3.29679807623367     -1.05495502711503     -7.91725574317788
  H   1.28603050883609      3.85429574717443     -7.74402088487169
  H   3.64129316236360      2.58070040665778     -3.19219061365155
  H   4.22852601744979      1.01071629601767     -3.30910944719875
  H   8.06523881420727     -0.56774087916798     -6.97450671590717
  H   9.00762781593009     -2.64653775528710     -6.43506321417262
  H   8.05896279371368     -4.41996543407047     -5.24978821241495
  H   5.88260084490284     -4.66576537127433     -4.46406160698835
  H   5.94784173633874      0.27064267393917     -6.41516503905158
  H   1.24588636411417     -0.82540756885310     -5.02040221903232
  H   1.01422532423599     -2.47550423307773     -4.68404601875825
  H   3.10408560684278      5.05580012478242     -6.76045031845014
  H   2.57124000160878      7.30195918357959     -5.90584538181630
  H   1.18670166511187      3.23146349516530     -3.35838502026039
  H   4.11334609791258     -5.53145741822214     -5.73358704439008
  H   3.08562416883740     -7.67432883831477     -5.11852337073475
  H   1.86646966361614     -3.48803872949827     -2.67085288245315
  H   1.59863697688131      8.75186025327612     -4.02229117637921
  H   0.60890471337219      8.82922880110783     -1.74627975278978
  H   0.30808962313349      4.69012664200433     -1.52206646875615
  H   1.44291548440400     -8.97093511910119     -3.59424534629517
  H   -0.09824593066637     -8.90407392837550     -1.64673591963773
  H   0.33518289830659     -4.78705075580463     -1.24978146741534
  H   2.19209431057246      0.41257590111581     -1.83393230264978
  C   1.92756631018968     -0.23825871144164     -0.98411895952859
  C   0.07843986699147      0.25686889484345      0.53463997272292
  C   0.55888134355176     -2.07893955911092     -0.08587263221313
  C   0.21820546083645     -1.18490401746560      1.12983030142661
  C   0.65225375881141     -1.05798823314321     -1.22953512019625
  C   1.53166120575435      0.60368216888895      0.21604667483485
  H   1.50774076236557     -2.62596848405557      0.03831968043474
  H   -0.73300512513167     -1.47109747652463      1.60301748138146
  H   2.82176730658971     -0.84308106495340     -0.76519642620929
  H   -0.23326373090962     -2.82436151929633     -0.26964433323385
  H   0.98140047773837     -1.21424591496894      1.92261070521995
  H   0.60374071853320     -1.47872905774222     -2.24401265751760
  C   -0.47692403021033     -0.03570753809035     -0.90241736568693
  C   -1.89106438255206     -0.62119120970000     -0.90545086324249
  H   -2.00047056753195     -1.51200414556158     -0.26902681216382
  H   -2.18234949282885     -0.90478992329952     -1.92961824961363
  H   -2.60760843460444      0.13152293918567     -0.54594632499549
  C   -0.44014956242323      1.15314135517008     -1.87647817053710
  H   0.44266600874251      1.79214453134445     -1.73628994504786
  H   -1.31820252545183      1.79426177332499     -1.73906468913302
  H   -0.42717563715318      0.78095726180961     -2.91349397112475
  O   2.23732597243417      1.35050434823352      0.85444391102710
  C   -0.59019424229956      1.17561536394362      1.54142169814065
  H   0.13166057242757      1.41686635953302      2.33620718763670
  H   -1.45609073589149      0.69194290885778      2.01594918306686
  S   -1.23918163153560      2.76698063095559      1.02341055349728
  O   -0.13018306724987      3.51545872148759      0.36514143317145
  O   -2.37649849048947      2.49877394158598      0.11856505129542
  O   -1.66180312099914      3.39252343305975      2.30118160858748
